# Supplementary material for: LncRNA Profiling and ceRNA Network Construction of Intrauterine Exosomes in Goats During Embryo Implantation
Source: Animals (Basel). 2025 Aug 22;15(17):2471. doi: 10.3390/ani15172471 (PMC12427253; doi:10.3390/ani15172471)
Supplement: Supplementary file 1 [file animals-15-02471-s001.zip › Table.S1.xlsx]

## Sheet: Table S1
lncRNA-miRNA and mRNA-miRNA pairs for lncRNA-related ceRNA networks（blue-green module）
lncRNA_miRNA_relationship	miRNA_mRNA_relationship
GNB2 (interacts with) novel-chi-miR1739-3p
GNB2 (interacts with) novel-chi-miR920-3p
INAFM2 (interacts with) novel-chi-miR1739-3p
INAFM2 (interacts with) novel-chi-miR893-3p
INAFM2 (interacts with) novel-chi-miR920-3p
INAFM2 (interacts with) novel-chi-miR1453-5p
INAFM2 (interacts with) novel-chi-miR1412-5p
INAFM2 (interacts with) novel-chi-miR1878-5p
LOC102179832 (interacts with) novel-chi-miR920-3p
LOC106503547 (interacts with) novel-chi-miR893-3p
LOC106503821 (interacts with) chi-let-7b-5p
LOC108637283 (interacts with) novel-chi-miR893-3p
	chi-let-7b-5p (interacts with) HIF3A
	chi-let-7b-5p (interacts with) IGF1
	chi-let-7b-5p (interacts with) MVD
	chi-let-7b-5p (interacts with) ZNF362
	chi-let-7b-5p (interacts with) C21H15orf39
	chi-let-7b-5p (interacts with) TM7SF2
	chi-let-7b-5p (interacts with) PI4K2A
	chi-let-7b-5p (interacts with) IGF2
	chi-let-7b-5p (interacts with) SCNN1G
	chi-let-7b-5p (interacts with) ADCY6
	chi-let-7b-5p (interacts with) MOCS1
	chi-let-7b-5p (interacts with) SUSD3
	chi-let-7b-5p (interacts with) GCN1
	chi-let-7b-5p (interacts with) COG4
	chi-let-7b-5p (interacts with) RNPEP
	chi-let-7b-5p (interacts with) PFKFB3
	chi-let-7b-5p (interacts with) GARS
	chi-let-7b-5p (interacts with) VIPR2
	chi-let-7b-5p (interacts with) ADHFE1
	chi-let-7b-5p (interacts with) ARHGAP8
	chi-let-7b-5p (interacts with) MZF1
	chi-let-7b-5p (interacts with) MFHAS1
	chi-let-7b-5p (interacts with) SEC16A
	chi-let-7b-5p (interacts with) GLI4
	chi-let-7b-5p (interacts with) GRHL2
	chi-let-7b-5p (interacts with) PTPRM
	chi-let-7b-5p (interacts with) ANXA11
	chi-let-7b-5p (interacts with) LOC102172001
	chi-let-7b-5p (interacts with) RNF40
	chi-let-7b-5p (interacts with) COPG1
	chi-let-7b-5p (interacts with) SEMA3F
	chi-let-7b-5p (interacts with) LAPTM5
	chi-let-7b-5p (interacts with) CELF2
	chi-let-7b-5p (interacts with) NCOR2
	chi-let-7b-5p (interacts with) SKIV2L
	chi-let-7b-5p (interacts with) TPP1
	chi-let-7b-5p (interacts with) UPK3BL2
	chi-let-7b-5p (interacts with) YIPF3
	chi-let-7b-5p (interacts with) OGFOD3
	chi-let-7b-5p (interacts with) HEXD
	chi-let-7b-5p (interacts with) ORAI3
	chi-let-7b-5p (interacts with) SETDB1
	chi-let-7b-5p (interacts with) PDE2A
	chi-let-7b-5p (interacts with) SPTBN2
	chi-let-7b-5p (interacts with) ZBTB7B
	chi-let-7b-5p (interacts with) CYLD
	chi-let-7b-5p (interacts with) CDK5R2
	chi-let-7b-5p (interacts with) SLC20A1
	chi-let-7b-5p (interacts with) DLGAP4
	chi-let-7b-5p (interacts with) ATP6V0D1
	chi-let-7b-5p (interacts with) ESRP2
	chi-let-7b-5p (interacts with) NFKBIB
	chi-let-7b-5p (interacts with) SLC16A10
	chi-let-7b-5p (interacts with) LOC102182692
	chi-let-7b-5p (interacts with) ITPR3
	chi-let-7b-5p (interacts with) SEL1L3
	chi-let-7b-5p (interacts with) PEBP1
	chi-let-7b-5p (interacts with) QARS
	chi-let-7b-5p (interacts with) SPHK2
	chi-let-7b-5p (interacts with) MGME1
	chi-let-7b-5p (interacts with) LOC102189356
	chi-let-7b-5p (interacts with) LRP8
	chi-let-7b-5p (interacts with) DEAF1
	chi-let-7b-5p (interacts with) ACSS1
	chi-let-7b-5p (interacts with) DYRK1B
	chi-let-7b-5p (interacts with) ANPEP
	chi-let-7b-5p (interacts with) ABHD12
	chi-let-7b-5p (interacts with) KLHDC4
	chi-let-7b-5p (interacts with) LPAR2
	chi-let-7b-5p (interacts with) RALGDS
	chi-let-7b-5p (interacts with) ING2
	chi-let-7b-5p (interacts with) DCAKD
	chi-let-7b-5p (interacts with) NR4A1
	chi-let-7b-5p (interacts with) POLA2
	chi-let-7b-5p (interacts with) SIMC1
	chi-let-7b-5p (interacts with) USP11
	chi-let-7b-5p (interacts with) ATP6V1B2
	chi-let-7b-5p (interacts with) ZBED3
	chi-let-7b-5p (interacts with) SMCR8
	chi-let-7b-5p (interacts with) MAP11
	chi-let-7b-5p (interacts with) UNC119
	chi-let-7b-5p (interacts with) MAP4K2
	chi-let-7b-5p (interacts with) PIM3
	chi-let-7b-5p (interacts with) IFT122
	chi-let-7b-5p (interacts with) OVCA2
	chi-let-7b-5p (interacts with) VPS26B
	chi-let-7b-5p (interacts with) LOC106503599
	novel-chi-miR1344-5p (interacts with) HOXB7
	novel-chi-miR1344-5p (interacts with) TCF3
	novel-chi-miR1344-5p (interacts with) GNAI2
	novel-chi-miR1344-5p (interacts with) SCYL1
	novel-chi-miR1344-5p (interacts with) WDR24
	novel-chi-miR1344-5p (interacts with) MEPCE
	novel-chi-miR1344-5p (interacts with) BTBD11
	novel-chi-miR1344-5p (interacts with) FLII
	novel-chi-miR1344-5p (interacts with) ATG13
	novel-chi-miR1344-5p (interacts with) LOC102168411
	novel-chi-miR1344-5p (interacts with) JAZF1
	novel-chi-miR1344-5p (interacts with) PDXK
	novel-chi-miR1344-5p (interacts with) INPP5F
	novel-chi-miR1344-5p (interacts with) FERMT1
	novel-chi-miR1344-5p (interacts with) LEF1
	novel-chi-miR1344-5p (interacts with) ASIP
	novel-chi-miR1344-5p (interacts with) MVD
	novel-chi-miR1344-5p (interacts with) RAB11B
	novel-chi-miR1344-5p (interacts with) DHX16
	novel-chi-miR1344-5p (interacts with) ACKR3
	novel-chi-miR1344-5p (interacts with) ZNF362
	novel-chi-miR1344-5p (interacts with) HK2
	novel-chi-miR1344-5p (interacts with) FLOT1
	novel-chi-miR1344-5p (interacts with) REX1BD
	novel-chi-miR1344-5p (interacts with) CMBL
	novel-chi-miR1344-5p (interacts with) TSC2
	novel-chi-miR1344-5p (interacts with) FKBP8
	novel-chi-miR1344-5p (interacts with) C21H15orf39
	novel-chi-miR1344-5p (interacts with) NFKBIA
	novel-chi-miR1344-5p (interacts with) ARHGAP27
	novel-chi-miR1344-5p (interacts with) IGF2
	novel-chi-miR1344-5p (interacts with) SMARCC2
	novel-chi-miR1344-5p (interacts with) TRIM62
	novel-chi-miR1344-5p (interacts with) RSPRY1
	novel-chi-miR1344-5p (interacts with) IPO9
	novel-chi-miR1344-5p (interacts with) SCNN1G
	novel-chi-miR1344-5p (interacts with) MOCS1
	novel-chi-miR1344-5p (interacts with) HOOK2
	novel-chi-miR1344-5p (interacts with) SUSD3
	novel-chi-miR1344-5p (interacts with) UBR4
	novel-chi-miR1344-5p (interacts with) CENPB
	novel-chi-miR1344-5p (interacts with) OSBPL10
	novel-chi-miR1344-5p (interacts with) CSK
	novel-chi-miR1344-5p (interacts with) KIF16B
	novel-chi-miR1344-5p (interacts with) RHOF
	novel-chi-miR1344-5p (interacts with) BTBD1
	novel-chi-miR1344-5p (interacts with) WIPF3
	novel-chi-miR1344-5p (interacts with) TIAM1
	novel-chi-miR1344-5p (interacts with) NOM1
	novel-chi-miR1344-5p (interacts with) PFKFB3
	novel-chi-miR1344-5p (interacts with) PANK1
	novel-chi-miR1344-5p (interacts with) DLG5
	novel-chi-miR1344-5p (interacts with) SNX6
	novel-chi-miR1344-5p (interacts with) HEMK1
	novel-chi-miR1344-5p (interacts with) PATL1
	novel-chi-miR1344-5p (interacts with) PRRT4
	novel-chi-miR1344-5p (interacts with) DAP
	novel-chi-miR1344-5p (interacts with) PRR14
	novel-chi-miR1344-5p (interacts with) GARS
	novel-chi-miR1344-5p (interacts with) FKBP4
	novel-chi-miR1344-5p (interacts with) NAXD
	novel-chi-miR1344-5p (interacts with) NUP88
	novel-chi-miR1344-5p (interacts with) ADHFE1
	novel-chi-miR1344-5p (interacts with) PPP2R5D
	novel-chi-miR1344-5p (interacts with) NUMA1
	novel-chi-miR1344-5p (interacts with) PATZ1
	novel-chi-miR1344-5p (interacts with) ULK1
	novel-chi-miR1344-5p (interacts with) RHOC
	novel-chi-miR1344-5p (interacts with) MZF1
	novel-chi-miR1344-5p (interacts with) TPM1
	novel-chi-miR1344-5p (interacts with) NPEPPS
	novel-chi-miR1344-5p (interacts with) LLGL2
	novel-chi-miR1344-5p (interacts with) FDFT1
	novel-chi-miR1344-5p (interacts with) GLUD1
	novel-chi-miR1344-5p (interacts with) LOC102173858
	novel-chi-miR1344-5p (interacts with) C16H1orf21
	novel-chi-miR1344-5p (interacts with) BAZ1B
	novel-chi-miR1344-5p (interacts with) HDGFL2
	novel-chi-miR1344-5p (interacts with) CORO2A
	novel-chi-miR1344-5p (interacts with) GJB2
	novel-chi-miR1344-5p (interacts with) SEPT10
	novel-chi-miR1344-5p (interacts with) SEC16A
	novel-chi-miR1344-5p (interacts with) WDR47
	novel-chi-miR1344-5p (interacts with) SNRNP200
	novel-chi-miR1344-5p (interacts with) GRHL2
	novel-chi-miR1344-5p (interacts with) FOXRED2
	novel-chi-miR1344-5p (interacts with) VRK3
	novel-chi-miR1344-5p (interacts with) MOCS3
	novel-chi-miR1344-5p (interacts with) TBC1D14
	novel-chi-miR1344-5p (interacts with) USF1
	novel-chi-miR1344-5p (interacts with) TSC22D3
	novel-chi-miR1344-5p (interacts with) PPARD
	novel-chi-miR1344-5p (interacts with) ECHDC3
	novel-chi-miR1344-5p (interacts with) MARK3
	novel-chi-miR1344-5p (interacts with) COLGALT1
	novel-chi-miR1344-5p (interacts with) B3GNT2
	novel-chi-miR1344-5p (interacts with) LSM14B
	novel-chi-miR1344-5p (interacts with) ARHGEF7
	novel-chi-miR1344-5p (interacts with) ERN1
	novel-chi-miR1344-5p (interacts with) ZNF687
	novel-chi-miR1344-5p (interacts with) HNRNPUL2
	novel-chi-miR1344-5p (interacts with) TRIM28
	novel-chi-miR1344-5p (interacts with) CLIP3
	novel-chi-miR1344-5p (interacts with) INPP5B
	novel-chi-miR1344-5p (interacts with) SMARCA1
	novel-chi-miR1344-5p (interacts with) UNC13D
	novel-chi-miR1344-5p (interacts with) ANP32A
	novel-chi-miR1344-5p (interacts with) DHX30
	novel-chi-miR1344-5p (interacts with) PSPC1
	novel-chi-miR1344-5p (interacts with) RASL10B
	novel-chi-miR1344-5p (interacts with) NXN
	novel-chi-miR1344-5p (interacts with) RGCC
	novel-chi-miR1344-5p (interacts with) COPG1
	novel-chi-miR1344-5p (interacts with) GSDME
	novel-chi-miR1344-5p (interacts with) SEMA3F
	novel-chi-miR1344-5p (interacts with) MKNK1
	novel-chi-miR1344-5p (interacts with) DDX51
	novel-chi-miR1344-5p (interacts with) EML2
	novel-chi-miR1344-5p (interacts with) CELF2
	novel-chi-miR1344-5p (interacts with) VAC14
	novel-chi-miR1344-5p (interacts with) PKN1
	novel-chi-miR1344-5p (interacts with) RPS27L
	novel-chi-miR1344-5p (interacts with) ZNRF1
	novel-chi-miR1344-5p (interacts with) HID1
	novel-chi-miR1344-5p (interacts with) OSBP
	novel-chi-miR1344-5p (interacts with) MAP1B
	novel-chi-miR1344-5p (interacts with) CDC42EP4
	novel-chi-miR1344-5p (interacts with) XK
	novel-chi-miR1344-5p (interacts with) TFDP1
	novel-chi-miR1344-5p (interacts with) USP2
	novel-chi-miR1344-5p (interacts with) TXNL4B
	novel-chi-miR1344-5p (interacts with) SETD3
	novel-chi-miR1344-5p (interacts with) HNRNPLL
	novel-chi-miR1344-5p (interacts with) NCOR2
	novel-chi-miR1344-5p (interacts with) DHX38
	novel-chi-miR1344-5p (interacts with) NRCAM
	novel-chi-miR1344-5p (interacts with) IRF2BPL
	novel-chi-miR1344-5p (interacts with) PPM1G
	novel-chi-miR1344-5p (interacts with) EPB41L1
	novel-chi-miR1344-5p (interacts with) PELI1
	novel-chi-miR1344-5p (interacts with) DYNC1LI1
	novel-chi-miR1344-5p (interacts with) RAP1A
	novel-chi-miR1344-5p (interacts with) F3
	novel-chi-miR1344-5p (interacts with) SPTAN1
	novel-chi-miR1344-5p (interacts with) LZTS2
	novel-chi-miR1344-5p (interacts with) ATXN10
	novel-chi-miR1344-5p (interacts with) PMEPA1
	novel-chi-miR1344-5p (interacts with) CIDEA
	novel-chi-miR1344-5p (interacts with) C25H7orf26
	novel-chi-miR1344-5p (interacts with) PEX6
	novel-chi-miR1344-5p (interacts with) MAP2K2
	novel-chi-miR1344-5p (interacts with) DCTN1
	novel-chi-miR1344-5p (interacts with) LOC102175315
	novel-chi-miR1344-5p (interacts with) FRMD4B
	novel-chi-miR1344-5p (interacts with) KIAA0930
	novel-chi-miR1344-5p (interacts with) MUS81
	novel-chi-miR1344-5p (interacts with) FAM107B
	novel-chi-miR1344-5p (interacts with) PGR
	novel-chi-miR1344-5p (interacts with) YIPF3
	novel-chi-miR1344-5p (interacts with) MYO10
	novel-chi-miR1344-5p (interacts with) GRTP1
	novel-chi-miR1344-5p (interacts with) KAZN
	novel-chi-miR1344-5p (interacts with) PRDX6
	novel-chi-miR1344-5p (interacts with) GINS3
	novel-chi-miR1344-5p (interacts with) PLEKHG3
	novel-chi-miR1344-5p (interacts with) SEC31A
	novel-chi-miR1344-5p (interacts with) ZNF618
	novel-chi-miR1344-5p (interacts with) MSLN
	novel-chi-miR1344-5p (interacts with) HEXD
	novel-chi-miR1344-5p (interacts with) CUL4A
	novel-chi-miR1344-5p (interacts with) KDF1
	novel-chi-miR1344-5p (interacts with) GBA2
	novel-chi-miR1344-5p (interacts with) LOC102180576
	novel-chi-miR1344-5p (interacts with) NRP2
	novel-chi-miR1344-5p (interacts with) JUP
	novel-chi-miR1344-5p (interacts with) ZNF133
	novel-chi-miR1344-5p (interacts with) SH3BP5L
	novel-chi-miR1344-5p (interacts with) ALPK1
	novel-chi-miR1344-5p (interacts with) TRADD
	novel-chi-miR1344-5p (interacts with) HDAC5
	novel-chi-miR1344-5p (interacts with) FCHSD2
	novel-chi-miR1344-5p (interacts with) DYNC1H1
	novel-chi-miR1344-5p (interacts with) SLC35D1
	novel-chi-miR1344-5p (interacts with) KDM2A
	novel-chi-miR1344-5p (interacts with) SORBS3
	novel-chi-miR1344-5p (interacts with) PRKAG2
	novel-chi-miR1344-5p (interacts with) ATXN2
	novel-chi-miR1344-5p (interacts with) RHOD
	novel-chi-miR1344-5p (interacts with) ABHD4
	novel-chi-miR1344-5p (interacts with) CIB2
	novel-chi-miR1344-5p (interacts with) PDE2A
	novel-chi-miR1344-5p (interacts with) DENND2A
	novel-chi-miR1344-5p (interacts with) SPTBN2
	novel-chi-miR1344-5p (interacts with) LOC102179594
	novel-chi-miR1344-5p (interacts with) DIS3L2
	novel-chi-miR1344-5p (interacts with) DMAP1
	novel-chi-miR1344-5p (interacts with) PICK1
	novel-chi-miR1344-5p (interacts with) KLF15
	novel-chi-miR1344-5p (interacts with) FBXO42
	novel-chi-miR1344-5p (interacts with) TJP1
	novel-chi-miR1344-5p (interacts with) ZBTB7B
	novel-chi-miR1344-5p (interacts with) SNAI2
	novel-chi-miR1344-5p (interacts with) HEATR6
	novel-chi-miR1344-5p (interacts with) INPPL1
	novel-chi-miR1344-5p (interacts with) FBXW4
	novel-chi-miR1344-5p (interacts with) CYLD
	novel-chi-miR1344-5p (interacts with) ZNF574
	novel-chi-miR1344-5p (interacts with) ANKRD33B
	novel-chi-miR1344-5p (interacts with) ERCC3
	novel-chi-miR1344-5p (interacts with) CALCOCO1
	novel-chi-miR1344-5p (interacts with) TSHZ1
	novel-chi-miR1344-5p (interacts with) U2AF2
	novel-chi-miR1344-5p (interacts with) CDK5R2
	novel-chi-miR1344-5p (interacts with) SLC20A1
	novel-chi-miR1344-5p (interacts with) CENPV
	novel-chi-miR1344-5p (interacts with) MPST
	novel-chi-miR1344-5p (interacts with) GORASP1
	novel-chi-miR1344-5p (interacts with) SNTB1
	novel-chi-miR1344-5p (interacts with) KDM5B
	novel-chi-miR1344-5p (interacts with) FZR1
	novel-chi-miR1344-5p (interacts with) VDR
	novel-chi-miR1344-5p (interacts with) EHMT2
	novel-chi-miR1344-5p (interacts with) SMARCB1
	novel-chi-miR1344-5p (interacts with) AP1S2
	novel-chi-miR1344-5p (interacts with) LOC102178383
	novel-chi-miR1344-5p (interacts with) ATP6V0D1
	novel-chi-miR1344-5p (interacts with) NAA40
	novel-chi-miR1344-5p (interacts with) FBXL15
	novel-chi-miR1344-5p (interacts with) ESRP2
	novel-chi-miR1344-5p (interacts with) SEPT9
	novel-chi-miR1344-5p (interacts with) RCBTB1
	novel-chi-miR1344-5p (interacts with) SLC16A10
	novel-chi-miR1344-5p (interacts with) ZNF330
	novel-chi-miR1344-5p (interacts with) CDC25A
	novel-chi-miR1344-5p (interacts with) UROS
	novel-chi-miR1344-5p (interacts with) DDX23
	novel-chi-miR1344-5p (interacts with) LOC102181811
	novel-chi-miR1344-5p (interacts with) LRPAP1
	novel-chi-miR1344-5p (interacts with) IDH3A
	novel-chi-miR1344-5p (interacts with) TPD52L1
	novel-chi-miR1344-5p (interacts with) LOC102181962
	novel-chi-miR1344-5p (interacts with) TNPO2
	novel-chi-miR1344-5p (interacts with) LONP1
	novel-chi-miR1344-5p (interacts with) ZDHHC5
	novel-chi-miR1344-5p (interacts with) UBTF
	novel-chi-miR1344-5p (interacts with) PAK4
	novel-chi-miR1344-5p (interacts with) VPS4A
	novel-chi-miR1344-5p (interacts with) MED12
	novel-chi-miR1344-5p (interacts with) LOC102182692
	novel-chi-miR1344-5p (interacts with) MED19
	novel-chi-miR1344-5p (interacts with) CARMIL1
	novel-chi-miR1344-5p (interacts with) ID1
	novel-chi-miR1344-5p (interacts with) ZBTB7C
	novel-chi-miR1344-5p (interacts with) TRAP1
	novel-chi-miR1344-5p (interacts with) RCAN2
	novel-chi-miR1344-5p (interacts with) PROB1
	novel-chi-miR1344-5p (interacts with) BCR
	novel-chi-miR1344-5p (interacts with) AMBRA1
	novel-chi-miR1344-5p (interacts with) RAB5A
	novel-chi-miR1344-5p (interacts with) ABCF3
	novel-chi-miR1344-5p (interacts with) ITPR3
	novel-chi-miR1344-5p (interacts with) CAPN6
	novel-chi-miR1344-5p (interacts with) FAM193A
	novel-chi-miR1344-5p (interacts with) BAG6
	novel-chi-miR1344-5p (interacts with) SEL1L3
	novel-chi-miR1344-5p (interacts with) GUCD1
	novel-chi-miR1344-5p (interacts with) HSD11B2
	novel-chi-miR1344-5p (interacts with) ITPK1
	novel-chi-miR1344-5p (interacts with) ACAA2
	novel-chi-miR1344-5p (interacts with) DDX17
	novel-chi-miR1344-5p (interacts with) BAIAP2
	novel-chi-miR1344-5p (interacts with) QRICH1
	novel-chi-miR1344-5p (interacts with) LRWD1
	novel-chi-miR1344-5p (interacts with) KRT7
	novel-chi-miR1344-5p (interacts with) MED16
	novel-chi-miR1344-5p (interacts with) ODC1
	novel-chi-miR1344-5p (interacts with) RABEPK
	novel-chi-miR1344-5p (interacts with) SCAF1
	novel-chi-miR1344-5p (interacts with) TSPYL2
	novel-chi-miR1344-5p (interacts with) PGPEP1L
	novel-chi-miR1344-5p (interacts with) PI4KA
	novel-chi-miR1344-5p (interacts with) NPLOC4
	novel-chi-miR1344-5p (interacts with) DNAJA4
	novel-chi-miR1344-5p (interacts with) CACNB3
	novel-chi-miR1344-5p (interacts with) KIAA1211
	novel-chi-miR1344-5p (interacts with) LRRC47
	novel-chi-miR1344-5p (interacts with) SLX4
	novel-chi-miR1344-5p (interacts with) LOC102182395
	novel-chi-miR1344-5p (interacts with) REPS1
	novel-chi-miR1344-5p (interacts with) SART3
	novel-chi-miR1344-5p (interacts with) MEN1
	novel-chi-miR1344-5p (interacts with) MAL2
	novel-chi-miR1344-5p (interacts with) CNN3
	novel-chi-miR1344-5p (interacts with) LOC102184306
	novel-chi-miR1344-5p (interacts with) CACNA2D1
	novel-chi-miR1344-5p (interacts with) ARFGAP1
	novel-chi-miR1344-5p (interacts with) RIC8A
	novel-chi-miR1344-5p (interacts with) GID8
	novel-chi-miR1344-5p (interacts with) LOC102188874
	novel-chi-miR1344-5p (interacts with) LOC102188914
	novel-chi-miR1344-5p (interacts with) MIDN
	novel-chi-miR1344-5p (interacts with) RIPK4
	novel-chi-miR1344-5p (interacts with) SERTAD4
	novel-chi-miR1344-5p (interacts with) LRP8
	novel-chi-miR1344-5p (interacts with) TBC1D1
	novel-chi-miR1344-5p (interacts with) EML5
	novel-chi-miR1344-5p (interacts with) EHMT1
	novel-chi-miR1344-5p (interacts with) DEAF1
	novel-chi-miR1344-5p (interacts with) CCN1
	novel-chi-miR1344-5p (interacts with) ACSS1
	novel-chi-miR1344-5p (interacts with) LOC102185866
	novel-chi-miR1344-5p (interacts with) PRPSAP1
	novel-chi-miR1344-5p (interacts with) SRRM2
	novel-chi-miR1344-5p (interacts with) SMPD2
	novel-chi-miR1344-5p (interacts with) LTA4H
	novel-chi-miR1344-5p (interacts with) DYRK1B
	novel-chi-miR1344-5p (interacts with) LOC102186197
	novel-chi-miR1344-5p (interacts with) CORO1A
	novel-chi-miR1344-5p (interacts with) EWSR1
	novel-chi-miR1344-5p (interacts with) KIAA1671
	novel-chi-miR1344-5p (interacts with) AP3D1
	novel-chi-miR1344-5p (interacts with) MADD
	novel-chi-miR1344-5p (interacts with) HIKESHI
	novel-chi-miR1344-5p (interacts with) ABHD12
	novel-chi-miR1344-5p (interacts with) DALRD3
	novel-chi-miR1344-5p (interacts with) SKI
	novel-chi-miR1344-5p (interacts with) PPP1R37
	novel-chi-miR1344-5p (interacts with) NECTIN1
	novel-chi-miR1344-5p (interacts with) YPEL3
	novel-chi-miR1344-5p (interacts with) LIMD1
	novel-chi-miR1344-5p (interacts with) NUP62
	novel-chi-miR1344-5p (interacts with) RAB11FIP4
	novel-chi-miR1344-5p (interacts with) ANXA5
	novel-chi-miR1344-5p (interacts with) SLC25A1
	novel-chi-miR1344-5p (interacts with) CC2D1B
	novel-chi-miR1344-5p (interacts with) HSPA2
	novel-chi-miR1344-5p (interacts with) LPAR2
	novel-chi-miR1344-5p (interacts with) PIR
	novel-chi-miR1344-5p (interacts with) TGM2
	novel-chi-miR1344-5p (interacts with) CLASP1
	novel-chi-miR1344-5p (interacts with) UBQLN1
	novel-chi-miR1344-5p (interacts with) PEX10
	novel-chi-miR1344-5p (interacts with) EHD4
	novel-chi-miR1344-5p (interacts with) EPB41L4A
	novel-chi-miR1344-5p (interacts with) RALGDS
	novel-chi-miR1344-5p (interacts with) EPN3
	novel-chi-miR1344-5p (interacts with) ING2
	novel-chi-miR1344-5p (interacts with) REV1
	novel-chi-miR1344-5p (interacts with) LOC102189503
	novel-chi-miR1344-5p (interacts with) PPM1E
	novel-chi-miR1344-5p (interacts with) MGRN1
	novel-chi-miR1344-5p (interacts with) COPB1
	novel-chi-miR1344-5p (interacts with) ACO2
	novel-chi-miR1344-5p (interacts with) GRM7
	novel-chi-miR1344-5p (interacts with) MSX1
	novel-chi-miR1344-5p (interacts with) TBC1D9
	novel-chi-miR1344-5p (interacts with) ZSWIM8
	novel-chi-miR1344-5p (interacts with) PPP1R12C
	novel-chi-miR1344-5p (interacts with) NMT1
	novel-chi-miR1344-5p (interacts with) TBC1D30
	novel-chi-miR1344-5p (interacts with) NOCT
	novel-chi-miR1344-5p (interacts with) CTDP1
	novel-chi-miR1344-5p (interacts with) MYH14
	novel-chi-miR1344-5p (interacts with) EPS8L1
	novel-chi-miR1344-5p (interacts with) RNF135
	novel-chi-miR1344-5p (interacts with) DYNC1I2
	novel-chi-miR1344-5p (interacts with) DZIP1
	novel-chi-miR1344-5p (interacts with) NCOR1
	novel-chi-miR1344-5p (interacts with) BBS7
	novel-chi-miR1344-5p (interacts with) LTBP1
	novel-chi-miR1344-5p (interacts with) PRICKLE3
	novel-chi-miR1344-5p (interacts with) ST3GAL4
	novel-chi-miR1344-5p (interacts with) SIMC1
	novel-chi-miR1344-5p (interacts with) USP11
	novel-chi-miR1344-5p (interacts with) LRIG1
	novel-chi-miR1344-5p (interacts with) LOC102191395
	novel-chi-miR1344-5p (interacts with) LOC102191467
	novel-chi-miR1344-5p (interacts with) PAXX
	novel-chi-miR1344-5p (interacts with) CYHR1
	novel-chi-miR1344-5p (interacts with) ZBED3
	novel-chi-miR1344-5p (interacts with) PRR15
	novel-chi-miR1344-5p (interacts with) SIK1
	novel-chi-miR1344-5p (interacts with) SMCR8
	novel-chi-miR1344-5p (interacts with) MAP11
	novel-chi-miR1344-5p (interacts with) WIZ
	novel-chi-miR1344-5p (interacts with) GADD45GIP1
	novel-chi-miR1344-5p (interacts with) ZNF358
	novel-chi-miR1344-5p (interacts with) PTPN1
	novel-chi-miR1344-5p (interacts with) CCDC106
	novel-chi-miR1344-5p (interacts with) BRD4
	novel-chi-miR1344-5p (interacts with) RFX1
	novel-chi-miR1344-5p (interacts with) KIF21A
	novel-chi-miR1344-5p (interacts with) EIF1B
	novel-chi-miR1344-5p (interacts with) ZMYM3
	novel-chi-miR1344-5p (interacts with) UPF1
	novel-chi-miR1344-5p (interacts with) FXR2
	novel-chi-miR1344-5p (interacts with) GAK
	novel-chi-miR1344-5p (interacts with) CNOT2
	novel-chi-miR1344-5p (interacts with) TSPO
	novel-chi-miR1344-5p (interacts with) GAS2L1
	novel-chi-miR1344-5p (interacts with) SCNN1A
	novel-chi-miR1344-5p (interacts with) LOC108636584
	novel-chi-miR1344-5p (interacts with) DACT2
	novel-chi-miR1344-5p (interacts with) LOC108637382
	novel-chi-miR1344-5p (interacts with) SMKR1
	novel-chi-miR1344-5p (interacts with) PIM3
	novel-chi-miR1344-5p (interacts with) LOC108634682
	novel-chi-miR1344-5p (interacts with) LOC108635404
	novel-chi-miR1344-5p (interacts with) IFT122
	novel-chi-miR1344-5p (interacts with) SOX4
	novel-chi-miR1344-5p (interacts with) FAM220A
	novel-chi-miR1344-5p (interacts with) CITED4
	novel-chi-miR1344-5p (interacts with) LRRN4CL
	novel-chi-miR1344-5p (interacts with) SAPCD2
	novel-chi-miR1344-5p (interacts with) ZFYVE21
	novel-chi-miR1344-5p (interacts with) TRAPPC9
	novel-chi-miR1344-5p (interacts with) LOC106503510
	novel-chi-miR1344-5p (interacts with) THAP7
	novel-chi-miR1344-5p (interacts with) GATA2
	novel-chi-miR1344-5p (interacts with) VPS26B
	novel-chi-miR1344-5p (interacts with) CKB
	novel-chi-miR1344-5p (interacts with) MAP1LC3A
	novel-chi-miR1344-5p (interacts with) NISCH
	novel-chi-miR1344-5p (interacts with) BRD2
	novel-chi-miR1344-5p (interacts with) CASZ1
	novel-chi-miR1344-5p (interacts with) LOC106503599
	novel-chi-miR1344-5p (interacts with) LOC106503077
	novel-chi-miR1344-5p (interacts with) LOC106503078
	novel-chi-miR1344-5p (interacts with) LOC108635081
	novel-chi-miR1344-5p (interacts with) LOC108637962
	novel-chi-miR1344-5p (interacts with) JOSD2
	novel-chi-miR1344-5p (interacts with) EPN1
	novel-chi-miR1344-5p (interacts with) MESP1
	novel-chi-miR1344-5p (interacts with) VGLL4
	novel-chi-miR1412-5p (interacts with) TUFT1
	novel-chi-miR1412-5p (interacts with) DPF2
	novel-chi-miR1412-5p (interacts with) GNAI2
	novel-chi-miR1412-5p (interacts with) SERF2
	novel-chi-miR1412-5p (interacts with) BTBD11
	novel-chi-miR1412-5p (interacts with) FLII
	novel-chi-miR1412-5p (interacts with) CTTN
	novel-chi-miR1412-5p (interacts with) JAZF1
	novel-chi-miR1412-5p (interacts with) METTL9
	novel-chi-miR1412-5p (interacts with) TFE3
	novel-chi-miR1412-5p (interacts with) HIF3A
	novel-chi-miR1412-5p (interacts with) PDXK
	novel-chi-miR1412-5p (interacts with) C3
	novel-chi-miR1412-5p (interacts with) FERMT1
	novel-chi-miR1412-5p (interacts with) ASIP
	novel-chi-miR1412-5p (interacts with) DHX16
	novel-chi-miR1412-5p (interacts with) MMP15
	novel-chi-miR1412-5p (interacts with) MMP14
	novel-chi-miR1412-5p (interacts with) HK2
	novel-chi-miR1412-5p (interacts with) FLOT1
	novel-chi-miR1412-5p (interacts with) C21H15orf39
	novel-chi-miR1412-5p (interacts with) NFKBIA
	novel-chi-miR1412-5p (interacts with) ARHGAP27
	novel-chi-miR1412-5p (interacts with) IGF2
	novel-chi-miR1412-5p (interacts with) TRIM62
	novel-chi-miR1412-5p (interacts with) IPO9
	novel-chi-miR1412-5p (interacts with) ADCY6
	novel-chi-miR1412-5p (interacts with) MAT2A
	novel-chi-miR1412-5p (interacts with) TOLLIP
	novel-chi-miR1412-5p (interacts with) CENPB
	novel-chi-miR1412-5p (interacts with) CSK
	novel-chi-miR1412-5p (interacts with) SLC25A32
	novel-chi-miR1412-5p (interacts with) RHOF
	novel-chi-miR1412-5p (interacts with) TIAM1
	novel-chi-miR1412-5p (interacts with) NOM1
	novel-chi-miR1412-5p (interacts with) PFKFB3
	novel-chi-miR1412-5p (interacts with) RNF5
	novel-chi-miR1412-5p (interacts with) PANK1
	novel-chi-miR1412-5p (interacts with) DLG5
	novel-chi-miR1412-5p (interacts with) PRRT4
	novel-chi-miR1412-5p (interacts with) DAP
	novel-chi-miR1412-5p (interacts with) GARS
	novel-chi-miR1412-5p (interacts with) FKBP4
	novel-chi-miR1412-5p (interacts with) HIBADH
	novel-chi-miR1412-5p (interacts with) LOC102171502
	novel-chi-miR1412-5p (interacts with) UBXN6
	novel-chi-miR1412-5p (interacts with) RFX5
	novel-chi-miR1412-5p (interacts with) VIPR2
	novel-chi-miR1412-5p (interacts with) NAXD
	novel-chi-miR1412-5p (interacts with) PUF60
	novel-chi-miR1412-5p (interacts with) PATZ1
	novel-chi-miR1412-5p (interacts with) MZF1
	novel-chi-miR1412-5p (interacts with) TWF2
	novel-chi-miR1412-5p (interacts with) TPM1
	novel-chi-miR1412-5p (interacts with) NPEPPS
	novel-chi-miR1412-5p (interacts with) MFHAS1
	novel-chi-miR1412-5p (interacts with) ADIPOR2
	novel-chi-miR1412-5p (interacts with) BAZ1B
	novel-chi-miR1412-5p (interacts with) GJB2
	novel-chi-miR1412-5p (interacts with) SEPT10
	novel-chi-miR1412-5p (interacts with) SEC16A
	novel-chi-miR1412-5p (interacts with) COQ4
	novel-chi-miR1412-5p (interacts with) TSC22D3
	novel-chi-miR1412-5p (interacts with) CCDC84
	novel-chi-miR1412-5p (interacts with) MARK3
	novel-chi-miR1412-5p (interacts with) COLGALT1
	novel-chi-miR1412-5p (interacts with) CDKN2B
	novel-chi-miR1412-5p (interacts with) ARHGEF7
	novel-chi-miR1412-5p (interacts with) ZNF687
	novel-chi-miR1412-5p (interacts with) HNRNPUL2
	novel-chi-miR1412-5p (interacts with) PARP4
	novel-chi-miR1412-5p (interacts with) HYAL1
	novel-chi-miR1412-5p (interacts with) ANXA11
	novel-chi-miR1412-5p (interacts with) ANP32A
	novel-chi-miR1412-5p (interacts with) DHX30
	novel-chi-miR1412-5p (interacts with) PSPC1
	novel-chi-miR1412-5p (interacts with) RASL10B
	novel-chi-miR1412-5p (interacts with) NXN
	novel-chi-miR1412-5p (interacts with) ITGA9
	novel-chi-miR1412-5p (interacts with) RGCC
	novel-chi-miR1412-5p (interacts with) GSDME
	novel-chi-miR1412-5p (interacts with) SEMA3F
	novel-chi-miR1412-5p (interacts with) SLC2A1
	novel-chi-miR1412-5p (interacts with) CELF2
	novel-chi-miR1412-5p (interacts with) LGR5
	novel-chi-miR1412-5p (interacts with) PKN1
	novel-chi-miR1412-5p (interacts with) HID1
	novel-chi-miR1412-5p (interacts with) ABLIM2
	novel-chi-miR1412-5p (interacts with) TMCO3
	novel-chi-miR1412-5p (interacts with) NDRG4
	novel-chi-miR1412-5p (interacts with) TFDP1
	novel-chi-miR1412-5p (interacts with) USP2
	novel-chi-miR1412-5p (interacts with) NCOR2
	novel-chi-miR1412-5p (interacts with) DHX38
	novel-chi-miR1412-5p (interacts with) BNIP3
	novel-chi-miR1412-5p (interacts with) EPB41L1
	novel-chi-miR1412-5p (interacts with) PELI1
	novel-chi-miR1412-5p (interacts with) RAP1A
	novel-chi-miR1412-5p (interacts with) DDX31
	novel-chi-miR1412-5p (interacts with) ATXN10
	novel-chi-miR1412-5p (interacts with) CIDEA
	novel-chi-miR1412-5p (interacts with) RNF113A
	novel-chi-miR1412-5p (interacts with) C25H7orf26
	novel-chi-miR1412-5p (interacts with) CDKN1B
	novel-chi-miR1412-5p (interacts with) MAP2K2
	novel-chi-miR1412-5p (interacts with) LOC102175315
	novel-chi-miR1412-5p (interacts with) DSP
	novel-chi-miR1412-5p (interacts with) UPK3BL2
	novel-chi-miR1412-5p (interacts with) MUS81
	novel-chi-miR1412-5p (interacts with) LOC102175216
	novel-chi-miR1412-5p (interacts with) PGR
	novel-chi-miR1412-5p (interacts with) KLHL12
	novel-chi-miR1412-5p (interacts with) MYO10
	novel-chi-miR1412-5p (interacts with) ALDOB
	novel-chi-miR1412-5p (interacts with) GRTP1
	novel-chi-miR1412-5p (interacts with) KAZN
	novel-chi-miR1412-5p (interacts with) ZNF618
	novel-chi-miR1412-5p (interacts with) MSLN
	novel-chi-miR1412-5p (interacts with) ORAI3
	novel-chi-miR1412-5p (interacts with) KDF1
	novel-chi-miR1412-5p (interacts with) SMPD1
	novel-chi-miR1412-5p (interacts with) LOC102180576
	novel-chi-miR1412-5p (interacts with) NRP2
	novel-chi-miR1412-5p (interacts with) SLC2A4RG
	novel-chi-miR1412-5p (interacts with) JUP
	novel-chi-miR1412-5p (interacts with) BDH1
	novel-chi-miR1412-5p (interacts with) MAPK12
	novel-chi-miR1412-5p (interacts with) DYNC1H1
	novel-chi-miR1412-5p (interacts with) KDM2A
	novel-chi-miR1412-5p (interacts with) PLCB4
	novel-chi-miR1412-5p (interacts with) SORBS3
	novel-chi-miR1412-5p (interacts with) SRXN1
	novel-chi-miR1412-5p (interacts with) PRKAG2
	novel-chi-miR1412-5p (interacts with) SPRYD3
	novel-chi-miR1412-5p (interacts with) ATXN2
	novel-chi-miR1412-5p (interacts with) ABCA1
	novel-chi-miR1412-5p (interacts with) SERPINB1
	novel-chi-miR1412-5p (interacts with) DENND2A
	novel-chi-miR1412-5p (interacts with) SPTBN2
	novel-chi-miR1412-5p (interacts with) ULK2
	novel-chi-miR1412-5p (interacts with) DDAH2
	novel-chi-miR1412-5p (interacts with) EID1
	novel-chi-miR1412-5p (interacts with) PICK1
	novel-chi-miR1412-5p (interacts with) KLF15
	novel-chi-miR1412-5p (interacts with) FBXO42
	novel-chi-miR1412-5p (interacts with) RAC3
	novel-chi-miR1412-5p (interacts with) TJP1
	novel-chi-miR1412-5p (interacts with) ZBTB7B
	novel-chi-miR1412-5p (interacts with) MKX
	novel-chi-miR1412-5p (interacts with) OTUB1
	novel-chi-miR1412-5p (interacts with) CENPX
	novel-chi-miR1412-5p (interacts with) FBXW4
	novel-chi-miR1412-5p (interacts with) ZNF574
	novel-chi-miR1412-5p (interacts with) ANKRD33B
	novel-chi-miR1412-5p (interacts with) DHX57
	novel-chi-miR1412-5p (interacts with) TSHZ1
	novel-chi-miR1412-5p (interacts with) CDK5R2
	novel-chi-miR1412-5p (interacts with) CENPV
	novel-chi-miR1412-5p (interacts with) MPST
	novel-chi-miR1412-5p (interacts with) DLGAP4
	novel-chi-miR1412-5p (interacts with) ACOX3
	novel-chi-miR1412-5p (interacts with) DBP
	novel-chi-miR1412-5p (interacts with) EHMT2
	novel-chi-miR1412-5p (interacts with) SMARCB1
	novel-chi-miR1412-5p (interacts with) SEPT9
	novel-chi-miR1412-5p (interacts with) RCBTB1
	novel-chi-miR1412-5p (interacts with) CHN1
	novel-chi-miR1412-5p (interacts with) SLC16A10
	novel-chi-miR1412-5p (interacts with) CDC25A
	novel-chi-miR1412-5p (interacts with) LOC102181854
	novel-chi-miR1412-5p (interacts with) LRPAP1
	novel-chi-miR1412-5p (interacts with) TPD52L1
	novel-chi-miR1412-5p (interacts with) LOC102181962
	novel-chi-miR1412-5p (interacts with) TNPO2
	novel-chi-miR1412-5p (interacts with) LONP1
	novel-chi-miR1412-5p (interacts with) ZNF18
	novel-chi-miR1412-5p (interacts with) LOC102182692
	novel-chi-miR1412-5p (interacts with) ATP6V1C2
	novel-chi-miR1412-5p (interacts with) MED19
	novel-chi-miR1412-5p (interacts with) CARMIL1
	novel-chi-miR1412-5p (interacts with) LOC102182773
	novel-chi-miR1412-5p (interacts with) TP53BP1
	novel-chi-miR1412-5p (interacts with) PDF
	novel-chi-miR1412-5p (interacts with) ABI3BP
	novel-chi-miR1412-5p (interacts with) ZBTB7C
	novel-chi-miR1412-5p (interacts with) AFAP1L2
	novel-chi-miR1412-5p (interacts with) NUP133
	novel-chi-miR1412-5p (interacts with) RCAN2
	novel-chi-miR1412-5p (interacts with) GUK1
	novel-chi-miR1412-5p (interacts with) PROB1
	novel-chi-miR1412-5p (interacts with) BCR
	novel-chi-miR1412-5p (interacts with) PRSS23
	novel-chi-miR1412-5p (interacts with) MYORG
	novel-chi-miR1412-5p (interacts with) AMBRA1
	novel-chi-miR1412-5p (interacts with) ELP1
	novel-chi-miR1412-5p (interacts with) MCCC2
	novel-chi-miR1412-5p (interacts with) SULT2B1
	novel-chi-miR1412-5p (interacts with) ITPR3
	novel-chi-miR1412-5p (interacts with) TP53BP2
	novel-chi-miR1412-5p (interacts with) FAM193A
	novel-chi-miR1412-5p (interacts with) SEL1L3
	novel-chi-miR1412-5p (interacts with) PAF1
	novel-chi-miR1412-5p (interacts with) GUCD1
	novel-chi-miR1412-5p (interacts with) PITPNC1
	novel-chi-miR1412-5p (interacts with) HSD11B2
	novel-chi-miR1412-5p (interacts with) ACAA2
	novel-chi-miR1412-5p (interacts with) SAFB2
	novel-chi-miR1412-5p (interacts with) FBXL6
	novel-chi-miR1412-5p (interacts with) MED16
	novel-chi-miR1412-5p (interacts with) SCAF1
	novel-chi-miR1412-5p (interacts with) DCAF8
	novel-chi-miR1412-5p (interacts with) PI4KA
	novel-chi-miR1412-5p (interacts with) CACNB3
	novel-chi-miR1412-5p (interacts with) KIAA1211
	novel-chi-miR1412-5p (interacts with) HDHD2
	novel-chi-miR1412-5p (interacts with) SLX4
	novel-chi-miR1412-5p (interacts with) SCP2
	novel-chi-miR1412-5p (interacts with) SART3
	novel-chi-miR1412-5p (interacts with) EXOC3
	novel-chi-miR1412-5p (interacts with) MEN1
	novel-chi-miR1412-5p (interacts with) CNN3
	novel-chi-miR1412-5p (interacts with) LOC102184306
	novel-chi-miR1412-5p (interacts with) CACNA2D1
	novel-chi-miR1412-5p (interacts with) LOC102188874
	novel-chi-miR1412-5p (interacts with) LOC102188914
	novel-chi-miR1412-5p (interacts with) MIDN
	novel-chi-miR1412-5p (interacts with) RIPK4
	novel-chi-miR1412-5p (interacts with) SERTAD4
	novel-chi-miR1412-5p (interacts with) LRP8
	novel-chi-miR1412-5p (interacts with) TBC1D1
	novel-chi-miR1412-5p (interacts with) EML5
	novel-chi-miR1412-5p (interacts with) EHMT1
	novel-chi-miR1412-5p (interacts with) LAD1
	novel-chi-miR1412-5p (interacts with) ADSSL1
	novel-chi-miR1412-5p (interacts with) CCN1
	novel-chi-miR1412-5p (interacts with) OSBPL8
	novel-chi-miR1412-5p (interacts with) PRPSAP1
	novel-chi-miR1412-5p (interacts with) SRRM2
	novel-chi-miR1412-5p (interacts with) ZNF576
	novel-chi-miR1412-5p (interacts with) DYRK1B
	novel-chi-miR1412-5p (interacts with) EWSR1
	novel-chi-miR1412-5p (interacts with) KIAA1671
	novel-chi-miR1412-5p (interacts with) ATP6V1B1
	novel-chi-miR1412-5p (interacts with) MADD
	novel-chi-miR1412-5p (interacts with) CCDC40
	novel-chi-miR1412-5p (interacts with) DALRD3
	novel-chi-miR1412-5p (interacts with) SKI
	novel-chi-miR1412-5p (interacts with) DEPP1
	novel-chi-miR1412-5p (interacts with) NECTIN1
	novel-chi-miR1412-5p (interacts with) NUP62
	novel-chi-miR1412-5p (interacts with) RAB11FIP4
	novel-chi-miR1412-5p (interacts with) SLC25A1
	novel-chi-miR1412-5p (interacts with) CADPS2
	novel-chi-miR1412-5p (interacts with) CRISPLD2
	novel-chi-miR1412-5p (interacts with) HSPA2
	novel-chi-miR1412-5p (interacts with) PIR
	novel-chi-miR1412-5p (interacts with) UBQLN1
	novel-chi-miR1412-5p (interacts with) PLSCR3
	novel-chi-miR1412-5p (interacts with) EPB41L4A
	novel-chi-miR1412-5p (interacts with) RALGDS
	novel-chi-miR1412-5p (interacts with) SLC25A17
	novel-chi-miR1412-5p (interacts with) ABHD14B
	novel-chi-miR1412-5p (interacts with) MGRN1
	novel-chi-miR1412-5p (interacts with) ACO2
	novel-chi-miR1412-5p (interacts with) LOC102190544
	novel-chi-miR1412-5p (interacts with) FHL2
	novel-chi-miR1412-5p (interacts with) POLR1A
	novel-chi-miR1412-5p (interacts with) CC2D1A
	novel-chi-miR1412-5p (interacts with) TBC1D9
	novel-chi-miR1412-5p (interacts with) PPP1R12C
	novel-chi-miR1412-5p (interacts with) NMT1
	novel-chi-miR1412-5p (interacts with) TBC1D30
	novel-chi-miR1412-5p (interacts with) NOCT
	novel-chi-miR1412-5p (interacts with) CTDP1
	novel-chi-miR1412-5p (interacts with) MYH14
	novel-chi-miR1412-5p (interacts with) DZIP1
	novel-chi-miR1412-5p (interacts with) NCOR1
	novel-chi-miR1412-5p (interacts with) ADCY9
	novel-chi-miR1412-5p (interacts with) AHCYL1
	novel-chi-miR1412-5p (interacts with) SPSB3
	novel-chi-miR1412-5p (interacts with) ENPP1
	novel-chi-miR1412-5p (interacts with) LTBP1
	novel-chi-miR1412-5p (interacts with) SIMC1
	novel-chi-miR1412-5p (interacts with) PPP1R10
	novel-chi-miR1412-5p (interacts with) KRT19
	novel-chi-miR1412-5p (interacts with) CASTOR1
	novel-chi-miR1412-5p (interacts with) ZBED3
	novel-chi-miR1412-5p (interacts with) SMCR8
	novel-chi-miR1412-5p (interacts with) WIZ
	novel-chi-miR1412-5p (interacts with) PTPN1
	novel-chi-miR1412-5p (interacts with) MAP4K2
	novel-chi-miR1412-5p (interacts with) CCDC106
	novel-chi-miR1412-5p (interacts with) LOC106503221
	novel-chi-miR1412-5p (interacts with) BRD4
	novel-chi-miR1412-5p (interacts with) PLEKHG1
	novel-chi-miR1412-5p (interacts with) RFX1
	novel-chi-miR1412-5p (interacts with) KIF21A
	novel-chi-miR1412-5p (interacts with) UPF1
	novel-chi-miR1412-5p (interacts with) LNX2
	novel-chi-miR1412-5p (interacts with) GAK
	novel-chi-miR1412-5p (interacts with) GAS2L1
	novel-chi-miR1412-5p (interacts with) SCNN1A
	novel-chi-miR1412-5p (interacts with) LAP3
	novel-chi-miR1412-5p (interacts with) LOC108636584
	novel-chi-miR1412-5p (interacts with) DACT2
	novel-chi-miR1412-5p (interacts with) LRATD1
	novel-chi-miR1412-5p (interacts with) GPSM1
	novel-chi-miR1412-5p (interacts with) PIM3
	novel-chi-miR1412-5p (interacts with) LOC108635404
	novel-chi-miR1412-5p (interacts with) LOC108633367
	novel-chi-miR1412-5p (interacts with) LOC108633473
	novel-chi-miR1412-5p (interacts with) SOX4
	novel-chi-miR1412-5p (interacts with) FAM220A
	novel-chi-miR1412-5p (interacts with) CITED4
	novel-chi-miR1412-5p (interacts with) MESP2
	novel-chi-miR1412-5p (interacts with) LOC106503400
	novel-chi-miR1412-5p (interacts with) ZNF408
	novel-chi-miR1412-5p (interacts with) LOC106503510
	novel-chi-miR1412-5p (interacts with) THAP7
	novel-chi-miR1412-5p (interacts with) GATA2
	novel-chi-miR1412-5p (interacts with) CKB
	novel-chi-miR1412-5p (interacts with) NISCH
	novel-chi-miR1412-5p (interacts with) BRD2
	novel-chi-miR1412-5p (interacts with) CASZ1
	novel-chi-miR1412-5p (interacts with) LOC106503599
	novel-chi-miR1412-5p (interacts with) LOC108635081
	novel-chi-miR1412-5p (interacts with) EPN1
	novel-chi-miR1412-5p (interacts with) MESP1
	novel-chi-miR1412-5p (interacts with) VGLL4
	novel-chi-miR1453-5p (interacts with) TCF3
	novel-chi-miR1453-5p (interacts with) DPF2
	novel-chi-miR1453-5p (interacts with) SERF2
	novel-chi-miR1453-5p (interacts with) IDH2
	novel-chi-miR1453-5p (interacts with) SCYL1
	novel-chi-miR1453-5p (interacts with) WDR24
	novel-chi-miR1453-5p (interacts with) SAR1A
	novel-chi-miR1453-5p (interacts with) MEPCE
	novel-chi-miR1453-5p (interacts with) SEC24C
	novel-chi-miR1453-5p (interacts with) ATG13
	novel-chi-miR1453-5p (interacts with) JAZF1
	novel-chi-miR1453-5p (interacts with) CAPN1
	novel-chi-miR1453-5p (interacts with) HIF3A
	novel-chi-miR1453-5p (interacts with) PDXK
	novel-chi-miR1453-5p (interacts with) C3
	novel-chi-miR1453-5p (interacts with) FERMT1
	novel-chi-miR1453-5p (interacts with) ASIP
	novel-chi-miR1453-5p (interacts with) DHX16
	novel-chi-miR1453-5p (interacts with) GBF1
	novel-chi-miR1453-5p (interacts with) MMP14
	novel-chi-miR1453-5p (interacts with) HK2
	novel-chi-miR1453-5p (interacts with) FLOT1
	novel-chi-miR1453-5p (interacts with) REX1BD
	novel-chi-miR1453-5p (interacts with) CMBL
	novel-chi-miR1453-5p (interacts with) TSC2
	novel-chi-miR1453-5p (interacts with) FPGS
	novel-chi-miR1453-5p (interacts with) FKBP8
	novel-chi-miR1453-5p (interacts with) C21H15orf39
	novel-chi-miR1453-5p (interacts with) VPS28
	novel-chi-miR1453-5p (interacts with) ARHGAP27
	novel-chi-miR1453-5p (interacts with) CHST12
	novel-chi-miR1453-5p (interacts with) IGF2
	novel-chi-miR1453-5p (interacts with) IPO9
	novel-chi-miR1453-5p (interacts with) SCNN1G
	novel-chi-miR1453-5p (interacts with) ADCY6
	novel-chi-miR1453-5p (interacts with) MAT2A
	novel-chi-miR1453-5p (interacts with) IKZF1
	novel-chi-miR1453-5p (interacts with) GCN1
	novel-chi-miR1453-5p (interacts with) UBR4
	novel-chi-miR1453-5p (interacts with) TOLLIP
	novel-chi-miR1453-5p (interacts with) CENPB
	novel-chi-miR1453-5p (interacts with) CSK
	novel-chi-miR1453-5p (interacts with) BTBD1
	novel-chi-miR1453-5p (interacts with) TIAM1
	novel-chi-miR1453-5p (interacts with) NOM1
	novel-chi-miR1453-5p (interacts with) PFKFB3
	novel-chi-miR1453-5p (interacts with) PANK1
	novel-chi-miR1453-5p (interacts with) DLG5
	novel-chi-miR1453-5p (interacts with) CWH43
	novel-chi-miR1453-5p (interacts with) ABHD17B
	novel-chi-miR1453-5p (interacts with) PRRT4
	novel-chi-miR1453-5p (interacts with) DAP
	novel-chi-miR1453-5p (interacts with) WDR11
	novel-chi-miR1453-5p (interacts with) GARS
	novel-chi-miR1453-5p (interacts with) HIBADH
	novel-chi-miR1453-5p (interacts with) LOC102171502
	novel-chi-miR1453-5p (interacts with) UBXN6
	novel-chi-miR1453-5p (interacts with) NAXD
	novel-chi-miR1453-5p (interacts with) NUMA1
	novel-chi-miR1453-5p (interacts with) PATZ1
	novel-chi-miR1453-5p (interacts with) ULK1
	novel-chi-miR1453-5p (interacts with) MZF1
	novel-chi-miR1453-5p (interacts with) TPM1
	novel-chi-miR1453-5p (interacts with) NPEPPS
	novel-chi-miR1453-5p (interacts with) LLGL2
	novel-chi-miR1453-5p (interacts with) AP3B1
	novel-chi-miR1453-5p (interacts with) KBTBD4
	novel-chi-miR1453-5p (interacts with) EDRF1
	novel-chi-miR1453-5p (interacts with) MFHAS1
	novel-chi-miR1453-5p (interacts with) ADIPOR2
	novel-chi-miR1453-5p (interacts with) GLUD1
	novel-chi-miR1453-5p (interacts with) LOC102173858
	novel-chi-miR1453-5p (interacts with) BAZ1B
	novel-chi-miR1453-5p (interacts with) STAP2
	novel-chi-miR1453-5p (interacts with) OSBPL2
	novel-chi-miR1453-5p (interacts with) GJB2
	novel-chi-miR1453-5p (interacts with) DUSP23
	novel-chi-miR1453-5p (interacts with) SEPT10
	novel-chi-miR1453-5p (interacts with) SEC16A
	novel-chi-miR1453-5p (interacts with) LRCH4
	novel-chi-miR1453-5p (interacts with) SYNDIG1
	novel-chi-miR1453-5p (interacts with) GRHL2
	novel-chi-miR1453-5p (interacts with) FOXRED2
	novel-chi-miR1453-5p (interacts with) CASKIN2
	novel-chi-miR1453-5p (interacts with) MOCS3
	novel-chi-miR1453-5p (interacts with) TBC1D14
	novel-chi-miR1453-5p (interacts with) TSC22D3
	novel-chi-miR1453-5p (interacts with) DCAF7
	novel-chi-miR1453-5p (interacts with) ECHDC3
	novel-chi-miR1453-5p (interacts with) IFI35
	novel-chi-miR1453-5p (interacts with) MARK3
	novel-chi-miR1453-5p (interacts with) COLGALT1
	novel-chi-miR1453-5p (interacts with) ARHGEF7
	novel-chi-miR1453-5p (interacts with) ERN1
	novel-chi-miR1453-5p (interacts with) ZNF687
	novel-chi-miR1453-5p (interacts with) HNRNPUL2
	novel-chi-miR1453-5p (interacts with) GDI1
	novel-chi-miR1453-5p (interacts with) TRIM28
	novel-chi-miR1453-5p (interacts with) POLDIP3
	novel-chi-miR1453-5p (interacts with) GOLGA2
	novel-chi-miR1453-5p (interacts with) BPHL
	novel-chi-miR1453-5p (interacts with) PSPC1
	novel-chi-miR1453-5p (interacts with) RASL10B
	novel-chi-miR1453-5p (interacts with) NXN
	novel-chi-miR1453-5p (interacts with) TBC1D2
	novel-chi-miR1453-5p (interacts with) RNF40
	novel-chi-miR1453-5p (interacts with) RGCC
	novel-chi-miR1453-5p (interacts with) COPG1
	novel-chi-miR1453-5p (interacts with) GSDME
	novel-chi-miR1453-5p (interacts with) SLC2A1
	novel-chi-miR1453-5p (interacts with) MKNK1
	novel-chi-miR1453-5p (interacts with) CELF2
	novel-chi-miR1453-5p (interacts with) PKN1
	novel-chi-miR1453-5p (interacts with) RPS27L
	novel-chi-miR1453-5p (interacts with) ZNRF1
	novel-chi-miR1453-5p (interacts with) HID1
	novel-chi-miR1453-5p (interacts with) OSBP
	novel-chi-miR1453-5p (interacts with) ABLIM2
	novel-chi-miR1453-5p (interacts with) TMCO3
	novel-chi-miR1453-5p (interacts with) TFDP1
	novel-chi-miR1453-5p (interacts with) USP2
	novel-chi-miR1453-5p (interacts with) NCOR2
	novel-chi-miR1453-5p (interacts with) DHX38
	novel-chi-miR1453-5p (interacts with) BICDL2
	novel-chi-miR1453-5p (interacts with) BNIP3
	novel-chi-miR1453-5p (interacts with) HEY1
	novel-chi-miR1453-5p (interacts with) CASC3
	novel-chi-miR1453-5p (interacts with) PPM1G
	novel-chi-miR1453-5p (interacts with) EPB41L1
	novel-chi-miR1453-5p (interacts with) SKIV2L
	novel-chi-miR1453-5p (interacts with) ELMO3
	novel-chi-miR1453-5p (interacts with) PHGDH
	novel-chi-miR1453-5p (interacts with) SPTAN1
	novel-chi-miR1453-5p (interacts with) DDX31
	novel-chi-miR1453-5p (interacts with) GNA11
	novel-chi-miR1453-5p (interacts with) MYL9
	novel-chi-miR1453-5p (interacts with) PMEPA1
	novel-chi-miR1453-5p (interacts with) LOC102178119
	novel-chi-miR1453-5p (interacts with) CIDEA
	novel-chi-miR1453-5p (interacts with) C25H7orf26
	novel-chi-miR1453-5p (interacts with) PEX6
	novel-chi-miR1453-5p (interacts with) CDKN1B
	novel-chi-miR1453-5p (interacts with) MAP2K2
	novel-chi-miR1453-5p (interacts with) LOC102175315
	novel-chi-miR1453-5p (interacts with) FRMD4B
	novel-chi-miR1453-5p (interacts with) UPK3BL2
	novel-chi-miR1453-5p (interacts with) MUS81
	novel-chi-miR1453-5p (interacts with) LOC102175216
	novel-chi-miR1453-5p (interacts with) PGR
	novel-chi-miR1453-5p (interacts with) KLHL12
	novel-chi-miR1453-5p (interacts with) MYO10
	novel-chi-miR1453-5p (interacts with) CD320
	novel-chi-miR1453-5p (interacts with) GRTP1
	novel-chi-miR1453-5p (interacts with) KAZN
	novel-chi-miR1453-5p (interacts with) XAB2
	novel-chi-miR1453-5p (interacts with) ZNF618
	novel-chi-miR1453-5p (interacts with) MSLN
	novel-chi-miR1453-5p (interacts with) HEXD
	novel-chi-miR1453-5p (interacts with) ORAI3
	novel-chi-miR1453-5p (interacts with) CUL4A
	novel-chi-miR1453-5p (interacts with) R3HCC1
	novel-chi-miR1453-5p (interacts with) KDF1
	novel-chi-miR1453-5p (interacts with) SMPD1
	novel-chi-miR1453-5p (interacts with) LOC102180576
	novel-chi-miR1453-5p (interacts with) NRP2
	novel-chi-miR1453-5p (interacts with) ZNF133
	novel-chi-miR1453-5p (interacts with) BDH1
	novel-chi-miR1453-5p (interacts with) FCHSD2
	novel-chi-miR1453-5p (interacts with) MAPK12
	novel-chi-miR1453-5p (interacts with) USP33
	novel-chi-miR1453-5p (interacts with) DYNC1H1
	novel-chi-miR1453-5p (interacts with) SLC35D1
	novel-chi-miR1453-5p (interacts with) KDM2A
	novel-chi-miR1453-5p (interacts with) SORBS3
	novel-chi-miR1453-5p (interacts with) TCTA
	novel-chi-miR1453-5p (interacts with) CIB2
	novel-chi-miR1453-5p (interacts with) ABCA1
	novel-chi-miR1453-5p (interacts with) SERPINB1
	novel-chi-miR1453-5p (interacts with) DENND2A
	novel-chi-miR1453-5p (interacts with) SPTBN2
	novel-chi-miR1453-5p (interacts with) ULK2
	novel-chi-miR1453-5p (interacts with) AHCYL2
	novel-chi-miR1453-5p (interacts with) DIS3L2
	novel-chi-miR1453-5p (interacts with) DMAP1
	novel-chi-miR1453-5p (interacts with) PICK1
	novel-chi-miR1453-5p (interacts with) SOX13
	novel-chi-miR1453-5p (interacts with) KLF15
	novel-chi-miR1453-5p (interacts with) FBXO42
	novel-chi-miR1453-5p (interacts with) SRRT
	novel-chi-miR1453-5p (interacts with) RAC3
	novel-chi-miR1453-5p (interacts with) TJP1
	novel-chi-miR1453-5p (interacts with) ZBTB7B
	novel-chi-miR1453-5p (interacts with) SPATA5L1
	novel-chi-miR1453-5p (interacts with) MKX
	novel-chi-miR1453-5p (interacts with) SNAI2
	novel-chi-miR1453-5p (interacts with) OTUB1
	novel-chi-miR1453-5p (interacts with) ZNF574
	novel-chi-miR1453-5p (interacts with) ANKRD33B
	novel-chi-miR1453-5p (interacts with) CALCOCO1
	novel-chi-miR1453-5p (interacts with) TSHZ1
	novel-chi-miR1453-5p (interacts with) STAC3
	novel-chi-miR1453-5p (interacts with) SLC20A1
	novel-chi-miR1453-5p (interacts with) CENPV
	novel-chi-miR1453-5p (interacts with) MPST
	novel-chi-miR1453-5p (interacts with) GORASP1
	novel-chi-miR1453-5p (interacts with) DLGAP4
	novel-chi-miR1453-5p (interacts with) CNOT10
	novel-chi-miR1453-5p (interacts with) FZR1
	novel-chi-miR1453-5p (interacts with) DBP
	novel-chi-miR1453-5p (interacts with) EHMT2
	novel-chi-miR1453-5p (interacts with) SMARCB1
	novel-chi-miR1453-5p (interacts with) AP1S2
	novel-chi-miR1453-5p (interacts with) LOC102178383
	novel-chi-miR1453-5p (interacts with) NAA40
	novel-chi-miR1453-5p (interacts with) SEPT9
	novel-chi-miR1453-5p (interacts with) HGS
	novel-chi-miR1453-5p (interacts with) NFKBIB
	novel-chi-miR1453-5p (interacts with) ASNA1
	novel-chi-miR1453-5p (interacts with) DPYD
	novel-chi-miR1453-5p (interacts with) SLC16A10
	novel-chi-miR1453-5p (interacts with) CDC25A
	novel-chi-miR1453-5p (interacts with) ALG12
	novel-chi-miR1453-5p (interacts with) LOC102181889
	novel-chi-miR1453-5p (interacts with) NRBP2
	novel-chi-miR1453-5p (interacts with) UBTF
	novel-chi-miR1453-5p (interacts with) PAK4
	novel-chi-miR1453-5p (interacts with) B3GALT4
	novel-chi-miR1453-5p (interacts with) MED12
	novel-chi-miR1453-5p (interacts with) LOC102182692
	novel-chi-miR1453-5p (interacts with) ATP6V1C2
	novel-chi-miR1453-5p (interacts with) MED19
	novel-chi-miR1453-5p (interacts with) CARMIL1
	novel-chi-miR1453-5p (interacts with) TP53BP1
	novel-chi-miR1453-5p (interacts with) PDF
	novel-chi-miR1453-5p (interacts with) ABI3BP
	novel-chi-miR1453-5p (interacts with) ZBTB7C
	novel-chi-miR1453-5p (interacts with) CTPS1
	novel-chi-miR1453-5p (interacts with) RCAN2
	novel-chi-miR1453-5p (interacts with) PROB1
	novel-chi-miR1453-5p (interacts with) BCR
	novel-chi-miR1453-5p (interacts with) PRSS23
	novel-chi-miR1453-5p (interacts with) AMBRA1
	novel-chi-miR1453-5p (interacts with) SULT2B1
	novel-chi-miR1453-5p (interacts with) ITPR3
	novel-chi-miR1453-5p (interacts with) TP53BP2
	novel-chi-miR1453-5p (interacts with) FAM193A
	novel-chi-miR1453-5p (interacts with) BAG6
	novel-chi-miR1453-5p (interacts with) PAF1
	novel-chi-miR1453-5p (interacts with) PITPNC1
	novel-chi-miR1453-5p (interacts with) ITPK1
	novel-chi-miR1453-5p (interacts with) ACAA2
	novel-chi-miR1453-5p (interacts with) BAIAP2
	novel-chi-miR1453-5p (interacts with) FBXL6
	novel-chi-miR1453-5p (interacts with) GON4L
	novel-chi-miR1453-5p (interacts with) MED16
	novel-chi-miR1453-5p (interacts with) ODC1
	novel-chi-miR1453-5p (interacts with) SCAF1
	novel-chi-miR1453-5p (interacts with) DCAF8
	novel-chi-miR1453-5p (interacts with) TSPYL2
	novel-chi-miR1453-5p (interacts with) PGPEP1L
	novel-chi-miR1453-5p (interacts with) NPLOC4
	novel-chi-miR1453-5p (interacts with) LRRC47
	novel-chi-miR1453-5p (interacts with) HDHD2
	novel-chi-miR1453-5p (interacts with) SLX4
	novel-chi-miR1453-5p (interacts with) SCP2
	novel-chi-miR1453-5p (interacts with) SPHK2
	novel-chi-miR1453-5p (interacts with) EXOC3
	novel-chi-miR1453-5p (interacts with) MEN1
	novel-chi-miR1453-5p (interacts with) MAL2
	novel-chi-miR1453-5p (interacts with) CNN3
	novel-chi-miR1453-5p (interacts with) LOC102184306
	novel-chi-miR1453-5p (interacts with) CACNA2D1
	novel-chi-miR1453-5p (interacts with) LOC102188874
	novel-chi-miR1453-5p (interacts with) LOC102188914
	novel-chi-miR1453-5p (interacts with) RCSD1
	novel-chi-miR1453-5p (interacts with) MIDN
	novel-chi-miR1453-5p (interacts with) RBM10
	novel-chi-miR1453-5p (interacts with) RIPK4
	novel-chi-miR1453-5p (interacts with) SERTAD4
	novel-chi-miR1453-5p (interacts with) CCDC22
	novel-chi-miR1453-5p (interacts with) LRP8
	novel-chi-miR1453-5p (interacts with) TBC1D1
	novel-chi-miR1453-5p (interacts with) EHMT1
	novel-chi-miR1453-5p (interacts with) LAD1
	novel-chi-miR1453-5p (interacts with) NARF
	novel-chi-miR1453-5p (interacts with) ACSS1
	novel-chi-miR1453-5p (interacts with) PRPSAP1
	novel-chi-miR1453-5p (interacts with) MAPRE3
	novel-chi-miR1453-5p (interacts with) ZNF576
	novel-chi-miR1453-5p (interacts with) DYRK1B
	novel-chi-miR1453-5p (interacts with) INTS3
	novel-chi-miR1453-5p (interacts with) EWSR1
	novel-chi-miR1453-5p (interacts with) KIAA1671
	novel-chi-miR1453-5p (interacts with) YEATS4
	novel-chi-miR1453-5p (interacts with) ATP6V1B1
	novel-chi-miR1453-5p (interacts with) ANPEP
	novel-chi-miR1453-5p (interacts with) MADD
	novel-chi-miR1453-5p (interacts with) ABHD12
	novel-chi-miR1453-5p (interacts with) GDPD3
	novel-chi-miR1453-5p (interacts with) CCDC40
	novel-chi-miR1453-5p (interacts with) DALRD3
	novel-chi-miR1453-5p (interacts with) ARL2
	novel-chi-miR1453-5p (interacts with) SKI
	novel-chi-miR1453-5p (interacts with) DEPP1
	novel-chi-miR1453-5p (interacts with) NECTIN1
	novel-chi-miR1453-5p (interacts with) NUP62
	novel-chi-miR1453-5p (interacts with) RAB11FIP4
	novel-chi-miR1453-5p (interacts with) CNDP2
	novel-chi-miR1453-5p (interacts with) SLC25A1
	novel-chi-miR1453-5p (interacts with) CADPS2
	novel-chi-miR1453-5p (interacts with) CRISPLD2
	novel-chi-miR1453-5p (interacts with) LPAR2
	novel-chi-miR1453-5p (interacts with) TGM2
	novel-chi-miR1453-5p (interacts with) PEX10
	novel-chi-miR1453-5p (interacts with) PLSCR3
	novel-chi-miR1453-5p (interacts with) EPB41L4A
	novel-chi-miR1453-5p (interacts with) RALGDS
	novel-chi-miR1453-5p (interacts with) DCAKD
	novel-chi-miR1453-5p (interacts with) REV1
	novel-chi-miR1453-5p (interacts with) ARRDC1
	novel-chi-miR1453-5p (interacts with) DNM2
	novel-chi-miR1453-5p (interacts with) GRM7
	novel-chi-miR1453-5p (interacts with) POLR1A
	novel-chi-miR1453-5p (interacts with) MSX1
	novel-chi-miR1453-5p (interacts with) CC2D1A
	novel-chi-miR1453-5p (interacts with) PYGL
	novel-chi-miR1453-5p (interacts with) DGCR6L
	novel-chi-miR1453-5p (interacts with) ALDOC
	novel-chi-miR1453-5p (interacts with) ZSWIM8
	novel-chi-miR1453-5p (interacts with) PPP1R12C
	novel-chi-miR1453-5p (interacts with) NOCT
	novel-chi-miR1453-5p (interacts with) CTDP1
	novel-chi-miR1453-5p (interacts with) ZC3H7B
	novel-chi-miR1453-5p (interacts with) MYH14
	novel-chi-miR1453-5p (interacts with) RNF135
	novel-chi-miR1453-5p (interacts with) DZIP1
	novel-chi-miR1453-5p (interacts with) NCOR1
	novel-chi-miR1453-5p (interacts with) ADCY9
	novel-chi-miR1453-5p (interacts with) SPSB3
	novel-chi-miR1453-5p (interacts with) ENPP1
	novel-chi-miR1453-5p (interacts with) LTBP1
	novel-chi-miR1453-5p (interacts with) DHX40
	novel-chi-miR1453-5p (interacts with) PRICKLE3
	novel-chi-miR1453-5p (interacts with) SLC13A5
	novel-chi-miR1453-5p (interacts with) PPP1R10
	novel-chi-miR1453-5p (interacts with) ATP6V1B2
	novel-chi-miR1453-5p (interacts with) LRIG1
	novel-chi-miR1453-5p (interacts with) ZBTB49
	novel-chi-miR1453-5p (interacts with) ASCC2
	novel-chi-miR1453-5p (interacts with) FLOT2
	novel-chi-miR1453-5p (interacts with) KRT19
	novel-chi-miR1453-5p (interacts with) PAXX
	novel-chi-miR1453-5p (interacts with) CASTOR1
	novel-chi-miR1453-5p (interacts with) ZBED3
	novel-chi-miR1453-5p (interacts with) LOC106502552
	novel-chi-miR1453-5p (interacts with) SIK1
	novel-chi-miR1453-5p (interacts with) SMCR8
	novel-chi-miR1453-5p (interacts with) WIZ
	novel-chi-miR1453-5p (interacts with) ZNF358
	novel-chi-miR1453-5p (interacts with) PTPN1
	novel-chi-miR1453-5p (interacts with) MAP4K2
	novel-chi-miR1453-5p (interacts with) CCDC106
	novel-chi-miR1453-5p (interacts with) LOC106503221
	novel-chi-miR1453-5p (interacts with) ZNF470
	novel-chi-miR1453-5p (interacts with) CD82
	novel-chi-miR1453-5p (interacts with) BRD4
	novel-chi-miR1453-5p (interacts with) CIAO3
	novel-chi-miR1453-5p (interacts with) UPF1
	novel-chi-miR1453-5p (interacts with) GAK
	novel-chi-miR1453-5p (interacts with) TSPO
	novel-chi-miR1453-5p (interacts with) GAS2L1
	novel-chi-miR1453-5p (interacts with) SCNN1A
	novel-chi-miR1453-5p (interacts with) LAP3
	novel-chi-miR1453-5p (interacts with) DACT2
	novel-chi-miR1453-5p (interacts with) LRATD1
	novel-chi-miR1453-5p (interacts with) GPSM1
	novel-chi-miR1453-5p (interacts with) PIM3
	novel-chi-miR1453-5p (interacts with) LOC108635404
	novel-chi-miR1453-5p (interacts with) SOX4
	novel-chi-miR1453-5p (interacts with) FAM220A
	novel-chi-miR1453-5p (interacts with) CITED4
	novel-chi-miR1453-5p (interacts with) MESP2
	novel-chi-miR1453-5p (interacts with) ZFYVE21
	novel-chi-miR1453-5p (interacts with) LOC106503400
	novel-chi-miR1453-5p (interacts with) ZBTB4
	novel-chi-miR1453-5p (interacts with) WASF2
	novel-chi-miR1453-5p (interacts with) ZNF408
	novel-chi-miR1453-5p (interacts with) LOC106503510
	novel-chi-miR1453-5p (interacts with) THAP7
	novel-chi-miR1453-5p (interacts with) GATA2
	novel-chi-miR1453-5p (interacts with) OVCA2
	novel-chi-miR1453-5p (interacts with) NISCH
	novel-chi-miR1453-5p (interacts with) BRD2
	novel-chi-miR1453-5p (interacts with) MDK
	novel-chi-miR1453-5p (interacts with) CASZ1
	novel-chi-miR1453-5p (interacts with) LOC106503599
	novel-chi-miR1453-5p (interacts with) LOC106503078
	novel-chi-miR1453-5p (interacts with) LOC108635081
	novel-chi-miR1453-5p (interacts with) JOSD2
	novel-chi-miR1453-5p (interacts with) EPN1
	novel-chi-miR1453-5p (interacts with) MESP1
	novel-chi-miR1453-5p (interacts with) VGLL4
	novel-chi-miR1739-3p (interacts with) TCF3
	novel-chi-miR1739-3p (interacts with) GNAI2
	novel-chi-miR1739-3p (interacts with) SCYL1
	novel-chi-miR1739-3p (interacts with) SLC25A4
	novel-chi-miR1739-3p (interacts with) SAR1A
	novel-chi-miR1739-3p (interacts with) COQ10A
	novel-chi-miR1739-3p (interacts with) BTBD11
	novel-chi-miR1739-3p (interacts with) FLII
	novel-chi-miR1739-3p (interacts with) ATG13
	novel-chi-miR1739-3p (interacts with) JAZF1
	novel-chi-miR1739-3p (interacts with) TFE3
	novel-chi-miR1739-3p (interacts with) TLR2
	novel-chi-miR1739-3p (interacts with) HIF3A
	novel-chi-miR1739-3p (interacts with) PDXK
	novel-chi-miR1739-3p (interacts with) TOM1
	novel-chi-miR1739-3p (interacts with) MVD
	novel-chi-miR1739-3p (interacts with) RAB11B
	novel-chi-miR1739-3p (interacts with) DHX16
	novel-chi-miR1739-3p (interacts with) KDM4A
	novel-chi-miR1739-3p (interacts with) GBF1
	novel-chi-miR1739-3p (interacts with) MMP15
	novel-chi-miR1739-3p (interacts with) MMP14
	novel-chi-miR1739-3p (interacts with) ZNF362
	novel-chi-miR1739-3p (interacts with) FLOT1
	novel-chi-miR1739-3p (interacts with) TSC2
	novel-chi-miR1739-3p (interacts with) FKBP8
	novel-chi-miR1739-3p (interacts with) CUTA
	novel-chi-miR1739-3p (interacts with) C21H15orf39
	novel-chi-miR1739-3p (interacts with) NFKBIA
	novel-chi-miR1739-3p (interacts with) VPS28
	novel-chi-miR1739-3p (interacts with) ARHGAP27
	novel-chi-miR1739-3p (interacts with) IGF2
	novel-chi-miR1739-3p (interacts with) NGRN
	novel-chi-miR1739-3p (interacts with) TRIM62
	novel-chi-miR1739-3p (interacts with) IPO9
	novel-chi-miR1739-3p (interacts with) ADCY6
	novel-chi-miR1739-3p (interacts with) CERS5
	novel-chi-miR1739-3p (interacts with) MEA1
	novel-chi-miR1739-3p (interacts with) LRRC61
	novel-chi-miR1739-3p (interacts with) HOOK2
	novel-chi-miR1739-3p (interacts with) PEX11G
	novel-chi-miR1739-3p (interacts with) UBR4
	novel-chi-miR1739-3p (interacts with) SMARCD1
	novel-chi-miR1739-3p (interacts with) TOLLIP
	novel-chi-miR1739-3p (interacts with) CENPB
	novel-chi-miR1739-3p (interacts with) OSBPL10
	novel-chi-miR1739-3p (interacts with) SLC31A2
	novel-chi-miR1739-3p (interacts with) CSK
	novel-chi-miR1739-3p (interacts with) SLC25A32
	novel-chi-miR1739-3p (interacts with) RHOF
	novel-chi-miR1739-3p (interacts with) RNF185
	novel-chi-miR1739-3p (interacts with) DDX24
	novel-chi-miR1739-3p (interacts with) WIPF3
	novel-chi-miR1739-3p (interacts with) TIAM1
	novel-chi-miR1739-3p (interacts with) PFKFB3
	novel-chi-miR1739-3p (interacts with) RNF5
	novel-chi-miR1739-3p (interacts with) PANK1
	novel-chi-miR1739-3p (interacts with) DCAF11
	novel-chi-miR1739-3p (interacts with) ABHD17B
	novel-chi-miR1739-3p (interacts with) RAPGEF5
	novel-chi-miR1739-3p (interacts with) PRRT4
	novel-chi-miR1739-3p (interacts with) ARL3
	novel-chi-miR1739-3p (interacts with) RNASEH2C
	novel-chi-miR1739-3p (interacts with) YBEY
	novel-chi-miR1739-3p (interacts with) GARS
	novel-chi-miR1739-3p (interacts with) HIBADH
	novel-chi-miR1739-3p (interacts with) VIPR2
	novel-chi-miR1739-3p (interacts with) DENND1B
	novel-chi-miR1739-3p (interacts with) PATZ1
	novel-chi-miR1739-3p (interacts with) ULK1
	novel-chi-miR1739-3p (interacts with) RHOC
	novel-chi-miR1739-3p (interacts with) MZF1
	novel-chi-miR1739-3p (interacts with) TWF2
	novel-chi-miR1739-3p (interacts with) TPM1
	novel-chi-miR1739-3p (interacts with) NPEPPS
	novel-chi-miR1739-3p (interacts with) LLGL2
	novel-chi-miR1739-3p (interacts with) FDFT1
	novel-chi-miR1739-3p (interacts with) EDRF1
	novel-chi-miR1739-3p (interacts with) MFHAS1
	novel-chi-miR1739-3p (interacts with) ADIPOR2
	novel-chi-miR1739-3p (interacts with) GLUD1
	novel-chi-miR1739-3p (interacts with) C16H1orf21
	novel-chi-miR1739-3p (interacts with) BAZ1B
	novel-chi-miR1739-3p (interacts with) STAP2
	novel-chi-miR1739-3p (interacts with) HDGFL2
	novel-chi-miR1739-3p (interacts with) CORO2A
	novel-chi-miR1739-3p (interacts with) GJB2
	novel-chi-miR1739-3p (interacts with) DUSP23
	novel-chi-miR1739-3p (interacts with) DDX59
	novel-chi-miR1739-3p (interacts with) SEPT10
	novel-chi-miR1739-3p (interacts with) SEC16A
	novel-chi-miR1739-3p (interacts with) LRCH4
	novel-chi-miR1739-3p (interacts with) SNRNP200
	novel-chi-miR1739-3p (interacts with) GLI4
	novel-chi-miR1739-3p (interacts with) FOXRED2
	novel-chi-miR1739-3p (interacts with) CASKIN2
	novel-chi-miR1739-3p (interacts with) COQ4
	novel-chi-miR1739-3p (interacts with) USF1
	novel-chi-miR1739-3p (interacts with) ARNT2
	novel-chi-miR1739-3p (interacts with) TSC22D3
	novel-chi-miR1739-3p (interacts with) PPARD
	novel-chi-miR1739-3p (interacts with) ROMO1
	novel-chi-miR1739-3p (interacts with) DCAF7
	novel-chi-miR1739-3p (interacts with) ECHDC3
	novel-chi-miR1739-3p (interacts with) COLGALT1
	novel-chi-miR1739-3p (interacts with) CDKN2B
	novel-chi-miR1739-3p (interacts with) ARHGEF7
	novel-chi-miR1739-3p (interacts with) ERN1
	novel-chi-miR1739-3p (interacts with) ZNF687
	novel-chi-miR1739-3p (interacts with) HNRNPUL2
	novel-chi-miR1739-3p (interacts with) GDI1
	novel-chi-miR1739-3p (interacts with) GOLGA2
	novel-chi-miR1739-3p (interacts with) PARP4
	novel-chi-miR1739-3p (interacts with) BPHL
	novel-chi-miR1739-3p (interacts with) PTPRM
	novel-chi-miR1739-3p (interacts with) ANXA11
	novel-chi-miR1739-3p (interacts with) ANP32A
	novel-chi-miR1739-3p (interacts with) DHX30
	novel-chi-miR1739-3p (interacts with) RASL10B
	novel-chi-miR1739-3p (interacts with) NXN
	novel-chi-miR1739-3p (interacts with) COPG1
	novel-chi-miR1739-3p (interacts with) GSDME
	novel-chi-miR1739-3p (interacts with) SLC2A1
	novel-chi-miR1739-3p (interacts with) PRPF40B
	novel-chi-miR1739-3p (interacts with) ZNF527
	novel-chi-miR1739-3p (interacts with) MKNK1
	novel-chi-miR1739-3p (interacts with) PCGF2
	novel-chi-miR1739-3p (interacts with) CELF2
	novel-chi-miR1739-3p (interacts with) CUNH7orf50
	novel-chi-miR1739-3p (interacts with) PKN1
	novel-chi-miR1739-3p (interacts with) ZNRF1
	novel-chi-miR1739-3p (interacts with) HID1
	novel-chi-miR1739-3p (interacts with) MAP1B
	novel-chi-miR1739-3p (interacts with) CDC42EP4
	novel-chi-miR1739-3p (interacts with) LOC102176170
	novel-chi-miR1739-3p (interacts with) ABLIM2
	novel-chi-miR1739-3p (interacts with) TMCO3
	novel-chi-miR1739-3p (interacts with) TFDP1
	novel-chi-miR1739-3p (interacts with) USP2
	novel-chi-miR1739-3p (interacts with) VDAC3
	novel-chi-miR1739-3p (interacts with) SETD3
	novel-chi-miR1739-3p (interacts with) NCOR2
	novel-chi-miR1739-3p (interacts with) DHX38
	novel-chi-miR1739-3p (interacts with) BICDL2
	novel-chi-miR1739-3p (interacts with) BNIP3
	novel-chi-miR1739-3p (interacts with) IRF2BPL
	novel-chi-miR1739-3p (interacts with) HEY1
	novel-chi-miR1739-3p (interacts with) CASC3
	novel-chi-miR1739-3p (interacts with) EPB41L1
	novel-chi-miR1739-3p (interacts with) PELI1
	novel-chi-miR1739-3p (interacts with) LOC102178029
	novel-chi-miR1739-3p (interacts with) ELMO3
	novel-chi-miR1739-3p (interacts with) SPTAN1
	novel-chi-miR1739-3p (interacts with) DDX31
	novel-chi-miR1739-3p (interacts with) LZTS2
	novel-chi-miR1739-3p (interacts with) GNA11
	novel-chi-miR1739-3p (interacts with) MYL9
	novel-chi-miR1739-3p (interacts with) PMEPA1
	novel-chi-miR1739-3p (interacts with) CIDEA
	novel-chi-miR1739-3p (interacts with) CAPN5
	novel-chi-miR1739-3p (interacts with) C25H7orf26
	novel-chi-miR1739-3p (interacts with) PEX6
	novel-chi-miR1739-3p (interacts with) CDKN1B
	novel-chi-miR1739-3p (interacts with) MAP2K2
	novel-chi-miR1739-3p (interacts with) DCTN1
	novel-chi-miR1739-3p (interacts with) DSP
	novel-chi-miR1739-3p (interacts with) CCAR2
	novel-chi-miR1739-3p (interacts with) UPK3BL2
	novel-chi-miR1739-3p (interacts with) MUS81
	novel-chi-miR1739-3p (interacts with) LOC102175216
	novel-chi-miR1739-3p (interacts with) PGR
	novel-chi-miR1739-3p (interacts with) YIPF3
	novel-chi-miR1739-3p (interacts with) KLHL12
	novel-chi-miR1739-3p (interacts with) MYO10
	novel-chi-miR1739-3p (interacts with) CD320
	novel-chi-miR1739-3p (interacts with) GRTP1
	novel-chi-miR1739-3p (interacts with) KAZN
	novel-chi-miR1739-3p (interacts with) PRDX6
	novel-chi-miR1739-3p (interacts with) PLEKHG3
	novel-chi-miR1739-3p (interacts with) SEC31A
	novel-chi-miR1739-3p (interacts with) ZNF618
	novel-chi-miR1739-3p (interacts with) MSLN
	novel-chi-miR1739-3p (interacts with) HMG20B
	novel-chi-miR1739-3p (interacts with) HEXD
	novel-chi-miR1739-3p (interacts with) ORAI3
	novel-chi-miR1739-3p (interacts with) CUL4A
	novel-chi-miR1739-3p (interacts with) KDF1
	novel-chi-miR1739-3p (interacts with) GBA2
	novel-chi-miR1739-3p (interacts with) STAT6
	novel-chi-miR1739-3p (interacts with) SMPD1
	novel-chi-miR1739-3p (interacts with) LOC102180576
	novel-chi-miR1739-3p (interacts with) NRP2
	novel-chi-miR1739-3p (interacts with) SLC2A4RG
	novel-chi-miR1739-3p (interacts with) JUP
	novel-chi-miR1739-3p (interacts with) SH3BP5L
	novel-chi-miR1739-3p (interacts with) TRADD
	novel-chi-miR1739-3p (interacts with) HDAC5
	novel-chi-miR1739-3p (interacts with) FCHSD2
	novel-chi-miR1739-3p (interacts with) MAPK12
	novel-chi-miR1739-3p (interacts with) DYNC1H1
	novel-chi-miR1739-3p (interacts with) SLC35D1
	novel-chi-miR1739-3p (interacts with) KDM2A
	novel-chi-miR1739-3p (interacts with) PLCB4
	novel-chi-miR1739-3p (interacts with) SORBS3
	novel-chi-miR1739-3p (interacts with) SRXN1
	novel-chi-miR1739-3p (interacts with) PRKAG2
	novel-chi-miR1739-3p (interacts with) SPRYD3
	novel-chi-miR1739-3p (interacts with) ATXN2
	novel-chi-miR1739-3p (interacts with) RHOD
	novel-chi-miR1739-3p (interacts with) SERPINB1
	novel-chi-miR1739-3p (interacts with) DENND2A
	novel-chi-miR1739-3p (interacts with) SPTBN2
	novel-chi-miR1739-3p (interacts with) ULK2
	novel-chi-miR1739-3p (interacts with) DDAH2
	novel-chi-miR1739-3p (interacts with) DIS3L2
	novel-chi-miR1739-3p (interacts with) DMAP1
	novel-chi-miR1739-3p (interacts with) SOX13
	novel-chi-miR1739-3p (interacts with) KLF15
	novel-chi-miR1739-3p (interacts with) FBXO42
	novel-chi-miR1739-3p (interacts with) SRRT
	novel-chi-miR1739-3p (interacts with) RAC3
	novel-chi-miR1739-3p (interacts with) TTC38
	novel-chi-miR1739-3p (interacts with) TJP1
	novel-chi-miR1739-3p (interacts with) ZBTB7B
	novel-chi-miR1739-3p (interacts with) SPATA5L1
	novel-chi-miR1739-3p (interacts with) MKX
	novel-chi-miR1739-3p (interacts with) OTUB1
	novel-chi-miR1739-3p (interacts with) CENPX
	novel-chi-miR1739-3p (interacts with) TUBE1
	novel-chi-miR1739-3p (interacts with) INPPL1
	novel-chi-miR1739-3p (interacts with) FBXW4
	novel-chi-miR1739-3p (interacts with) CYLD
	novel-chi-miR1739-3p (interacts with) ZNF574
	novel-chi-miR1739-3p (interacts with) ANKRD33B
	novel-chi-miR1739-3p (interacts with) TSHZ1
	novel-chi-miR1739-3p (interacts with) STAC3
	novel-chi-miR1739-3p (interacts with) CCS
	novel-chi-miR1739-3p (interacts with) CDK5R2
	novel-chi-miR1739-3p (interacts with) CENPV
	novel-chi-miR1739-3p (interacts with) GORASP1
	novel-chi-miR1739-3p (interacts with) SNTB1
	novel-chi-miR1739-3p (interacts with) ECH1
	novel-chi-miR1739-3p (interacts with) DLGAP4
	novel-chi-miR1739-3p (interacts with) ACOX3
	novel-chi-miR1739-3p (interacts with) GCDH
	novel-chi-miR1739-3p (interacts with) VDR
	novel-chi-miR1739-3p (interacts with) DBP
	novel-chi-miR1739-3p (interacts with) SMARCB1
	novel-chi-miR1739-3p (interacts with) INPP5K
	novel-chi-miR1739-3p (interacts with) AP1S2
	novel-chi-miR1739-3p (interacts with) SNX17
	novel-chi-miR1739-3p (interacts with) LOC102178383
	novel-chi-miR1739-3p (interacts with) ATP6V0D1
	novel-chi-miR1739-3p (interacts with) SLC25A10
	novel-chi-miR1739-3p (interacts with) ZC3HC1
	novel-chi-miR1739-3p (interacts with) ESRP2
	novel-chi-miR1739-3p (interacts with) SEPT9
	novel-chi-miR1739-3p (interacts with) CDR2
	novel-chi-miR1739-3p (interacts with) SLC16A10
	novel-chi-miR1739-3p (interacts with) CDC25A
	novel-chi-miR1739-3p (interacts with) UROS
	novel-chi-miR1739-3p (interacts with) ALG12
	novel-chi-miR1739-3p (interacts with) LOC102181854
	novel-chi-miR1739-3p (interacts with) HSD17B10
	novel-chi-miR1739-3p (interacts with) TNPO2
	novel-chi-miR1739-3p (interacts with) CD44
	novel-chi-miR1739-3p (interacts with) PAK4
	novel-chi-miR1739-3p (interacts with) ZNF18
	novel-chi-miR1739-3p (interacts with) ACIN1
	novel-chi-miR1739-3p (interacts with) ATP6V1C2
	novel-chi-miR1739-3p (interacts with) MED19
	novel-chi-miR1739-3p (interacts with) CARMIL1
	novel-chi-miR1739-3p (interacts with) ID1
	novel-chi-miR1739-3p (interacts with) PDF
	novel-chi-miR1739-3p (interacts with) ZBTB7C
	novel-chi-miR1739-3p (interacts with) TRAP1
	novel-chi-miR1739-3p (interacts with) AFAP1L2
	novel-chi-miR1739-3p (interacts with) NUP133
	novel-chi-miR1739-3p (interacts with) PROB1
	novel-chi-miR1739-3p (interacts with) PRSS23
	novel-chi-miR1739-3p (interacts with) MYORG
	novel-chi-miR1739-3p (interacts with) UCP2
	novel-chi-miR1739-3p (interacts with) AMBRA1
	novel-chi-miR1739-3p (interacts with) ITPR3
	novel-chi-miR1739-3p (interacts with) FAM193A
	novel-chi-miR1739-3p (interacts with) BAG6
	novel-chi-miR1739-3p (interacts with) PRXL2B
	novel-chi-miR1739-3p (interacts with) PAF1
	novel-chi-miR1739-3p (interacts with) GUCD1
	novel-chi-miR1739-3p (interacts with) PITPNC1
	novel-chi-miR1739-3p (interacts with) HSD11B2
	novel-chi-miR1739-3p (interacts with) ITPK1
	novel-chi-miR1739-3p (interacts with) BAIAP2
	novel-chi-miR1739-3p (interacts with) FBXL6
	novel-chi-miR1739-3p (interacts with) SCAF1
	novel-chi-miR1739-3p (interacts with) TSPYL2
	novel-chi-miR1739-3p (interacts with) PGPEP1L
	novel-chi-miR1739-3p (interacts with) PI4KA
	novel-chi-miR1739-3p (interacts with) NPLOC4
	novel-chi-miR1739-3p (interacts with) CACNB3
	novel-chi-miR1739-3p (interacts with) KIAA1211
	novel-chi-miR1739-3p (interacts with) LRRC47
	novel-chi-miR1739-3p (interacts with) HDHD2
	novel-chi-miR1739-3p (interacts with) SLX4
	novel-chi-miR1739-3p (interacts with) SCP2
	novel-chi-miR1739-3p (interacts with) SART3
	novel-chi-miR1739-3p (interacts with) SPHK2
	novel-chi-miR1739-3p (interacts with) EXOC3
	novel-chi-miR1739-3p (interacts with) MEN1
	novel-chi-miR1739-3p (interacts with) AKAP8
	novel-chi-miR1739-3p (interacts with) BSG
	novel-chi-miR1739-3p (interacts with) ARFGAP1
	novel-chi-miR1739-3p (interacts with) GID8
	novel-chi-miR1739-3p (interacts with) MBOAT2
	novel-chi-miR1739-3p (interacts with) LOC102188874
	novel-chi-miR1739-3p (interacts with) LOC102188914
	novel-chi-miR1739-3p (interacts with) GYS1
	novel-chi-miR1739-3p (interacts with) MIDN
	novel-chi-miR1739-3p (interacts with) RIPK4
	novel-chi-miR1739-3p (interacts with) SERTAD4
	novel-chi-miR1739-3p (interacts with) AKAP8L
	novel-chi-miR1739-3p (interacts with) SERTAD3
	novel-chi-miR1739-3p (interacts with) LOC102189488
	novel-chi-miR1739-3p (interacts with) CCDC22
	novel-chi-miR1739-3p (interacts with) LRP8
	novel-chi-miR1739-3p (interacts with) TBC1D1
	novel-chi-miR1739-3p (interacts with) EML5
	novel-chi-miR1739-3p (interacts with) LAD1
	novel-chi-miR1739-3p (interacts with) ADSSL1
	novel-chi-miR1739-3p (interacts with) OSBPL8
	novel-chi-miR1739-3p (interacts with) ACSS1
	novel-chi-miR1739-3p (interacts with) LOC102185866
	novel-chi-miR1739-3p (interacts with) PRPSAP1
	novel-chi-miR1739-3p (interacts with) SMPD2
	novel-chi-miR1739-3p (interacts with) MAPRE3
	novel-chi-miR1739-3p (interacts with) ZNF576
	novel-chi-miR1739-3p (interacts with) DYRK1B
	novel-chi-miR1739-3p (interacts with) INTS3
	novel-chi-miR1739-3p (interacts with) LOC102186197
	novel-chi-miR1739-3p (interacts with) CORO1A
	novel-chi-miR1739-3p (interacts with) C2CD3
	novel-chi-miR1739-3p (interacts with) EWSR1
	novel-chi-miR1739-3p (interacts with) KIAA1671
	novel-chi-miR1739-3p (interacts with) AP3D1
	novel-chi-miR1739-3p (interacts with) ATP6V1B1
	novel-chi-miR1739-3p (interacts with) ANPEP
	novel-chi-miR1739-3p (interacts with) MADD
	novel-chi-miR1739-3p (interacts with) ABHD12
	novel-chi-miR1739-3p (interacts with) GDPD3
	novel-chi-miR1739-3p (interacts with) CCDC40
	novel-chi-miR1739-3p (interacts with) SKI
	novel-chi-miR1739-3p (interacts with) PPP1R37
	novel-chi-miR1739-3p (interacts with) DEPP1
	novel-chi-miR1739-3p (interacts with) NECTIN1
	novel-chi-miR1739-3p (interacts with) AP3M2
	novel-chi-miR1739-3p (interacts with) NUP62
	novel-chi-miR1739-3p (interacts with) RAB11FIP4
	novel-chi-miR1739-3p (interacts with) CNDP2
	novel-chi-miR1739-3p (interacts with) RITA1
	novel-chi-miR1739-3p (interacts with) SLC25A1
	novel-chi-miR1739-3p (interacts with) CADPS2
	novel-chi-miR1739-3p (interacts with) CRISPLD2
	novel-chi-miR1739-3p (interacts with) CC2D1B
	novel-chi-miR1739-3p (interacts with) LPAR2
	novel-chi-miR1739-3p (interacts with) IAH1
	novel-chi-miR1739-3p (interacts with) LOC102187146
	novel-chi-miR1739-3p (interacts with) PIR
	novel-chi-miR1739-3p (interacts with) TGM2
	novel-chi-miR1739-3p (interacts with) GTF3C1
	novel-chi-miR1739-3p (interacts with) EPB41L4A
	novel-chi-miR1739-3p (interacts with) RALGDS
	novel-chi-miR1739-3p (interacts with) EPN3
	novel-chi-miR1739-3p (interacts with) ING2
	novel-chi-miR1739-3p (interacts with) SLC25A17
	novel-chi-miR1739-3p (interacts with) DCAKD
	novel-chi-miR1739-3p (interacts with) SLC16A11
	novel-chi-miR1739-3p (interacts with) NR4A1
	novel-chi-miR1739-3p (interacts with) REV1
	novel-chi-miR1739-3p (interacts with) ABHD14B
	novel-chi-miR1739-3p (interacts with) ARRDC1
	novel-chi-miR1739-3p (interacts with) MGRN1
	novel-chi-miR1739-3p (interacts with) CREB5
	novel-chi-miR1739-3p (interacts with) ARFGAP3
	novel-chi-miR1739-3p (interacts with) DNM2
	novel-chi-miR1739-3p (interacts with) POLA2
	novel-chi-miR1739-3p (interacts with) POLR1A
	novel-chi-miR1739-3p (interacts with) SMS
	novel-chi-miR1739-3p (interacts with) MSX1
	novel-chi-miR1739-3p (interacts with) PYGL
	novel-chi-miR1739-3p (interacts with) DGCR6L
	novel-chi-miR1739-3p (interacts with) RBM22
	novel-chi-miR1739-3p (interacts with) FAM129B
	novel-chi-miR1739-3p (interacts with) ALDOC
	novel-chi-miR1739-3p (interacts with) ZSWIM8
	novel-chi-miR1739-3p (interacts with) PPP1R12C
	novel-chi-miR1739-3p (interacts with) TBC1D30
	novel-chi-miR1739-3p (interacts with) NOCT
	novel-chi-miR1739-3p (interacts with) CTDP1
	novel-chi-miR1739-3p (interacts with) ZC3H7B
	novel-chi-miR1739-3p (interacts with) COQ2
	novel-chi-miR1739-3p (interacts with) MYH14
	novel-chi-miR1739-3p (interacts with) EPS8L1
	novel-chi-miR1739-3p (interacts with) RNF135
	novel-chi-miR1739-3p (interacts with) DZIP1
	novel-chi-miR1739-3p (interacts with) NCOR1
	novel-chi-miR1739-3p (interacts with) ADCY9
	novel-chi-miR1739-3p (interacts with) AHCYL1
	novel-chi-miR1739-3p (interacts with) SPSB3
	novel-chi-miR1739-3p (interacts with) LTBP1
	novel-chi-miR1739-3p (interacts with) DHX40
	novel-chi-miR1739-3p (interacts with) PRICKLE3
	novel-chi-miR1739-3p (interacts with) GPX8
	novel-chi-miR1739-3p (interacts with) ST3GAL4
	novel-chi-miR1739-3p (interacts with) SIMC1
	novel-chi-miR1739-3p (interacts with) PPP1R10
	novel-chi-miR1739-3p (interacts with) USP11
	novel-chi-miR1739-3p (interacts with) LRIG1
	novel-chi-miR1739-3p (interacts with) ZBTB49
	novel-chi-miR1739-3p (interacts with) SEC23B
	novel-chi-miR1739-3p (interacts with) ASCC2
	novel-chi-miR1739-3p (interacts with) NETO1
	novel-chi-miR1739-3p (interacts with) ACTR10
	novel-chi-miR1739-3p (interacts with) KRT19
	novel-chi-miR1739-3p (interacts with) PAXX
	novel-chi-miR1739-3p (interacts with) CYHR1
	novel-chi-miR1739-3p (interacts with) CASTOR1
	novel-chi-miR1739-3p (interacts with) LOC106502633
	novel-chi-miR1739-3p (interacts with) SIK1
	novel-chi-miR1739-3p (interacts with) SMCR8
	novel-chi-miR1739-3p (interacts with) WIZ
	novel-chi-miR1739-3p (interacts with) ZNF358
	novel-chi-miR1739-3p (interacts with) MAP4K2
	novel-chi-miR1739-3p (interacts with) CCDC106
	novel-chi-miR1739-3p (interacts with) LOC106503221
	novel-chi-miR1739-3p (interacts with) ZNF470
	novel-chi-miR1739-3p (interacts with) BRD4
	novel-chi-miR1739-3p (interacts with) RFX1
	novel-chi-miR1739-3p (interacts with) S100A10
	novel-chi-miR1739-3p (interacts with) NELFCD
	novel-chi-miR1739-3p (interacts with) LNX2
	novel-chi-miR1739-3p (interacts with) LOC102191238
	novel-chi-miR1739-3p (interacts with) FXR2
	novel-chi-miR1739-3p (interacts with) GAK
	novel-chi-miR1739-3p (interacts with) CNOT2
	novel-chi-miR1739-3p (interacts with) TSPO
	novel-chi-miR1739-3p (interacts with) GAS2L1
	novel-chi-miR1739-3p (interacts with) TIMP3
	novel-chi-miR1739-3p (interacts with) SCNN1A
	novel-chi-miR1739-3p (interacts with) SIN3A
	novel-chi-miR1739-3p (interacts with) LOC108636584
	novel-chi-miR1739-3p (interacts with) DACT2
	novel-chi-miR1739-3p (interacts with) LOC108637091
	novel-chi-miR1739-3p (interacts with) LRATD1
	novel-chi-miR1739-3p (interacts with) GPSM1
	novel-chi-miR1739-3p (interacts with) PIM3
	novel-chi-miR1739-3p (interacts with) LOC108635404
	novel-chi-miR1739-3p (interacts with) IFT122
	novel-chi-miR1739-3p (interacts with) LOC108633367
	novel-chi-miR1739-3p (interacts with) LOC108633473
	novel-chi-miR1739-3p (interacts with) SOX4
	novel-chi-miR1739-3p (interacts with) FAM220A
	novel-chi-miR1739-3p (interacts with) CITED4
	novel-chi-miR1739-3p (interacts with) LRRN4CL
	novel-chi-miR1739-3p (interacts with) MESP2
	novel-chi-miR1739-3p (interacts with) LOC106503400
	novel-chi-miR1739-3p (interacts with) ZBTB4
	novel-chi-miR1739-3p (interacts with) TRAPPC9
	novel-chi-miR1739-3p (interacts with) WASF2
	novel-chi-miR1739-3p (interacts with) ZNF408
	novel-chi-miR1739-3p (interacts with) LOC106503510
	novel-chi-miR1739-3p (interacts with) THAP7
	novel-chi-miR1739-3p (interacts with) GATA2
	novel-chi-miR1739-3p (interacts with) OVCA2
	novel-chi-miR1739-3p (interacts with) SAE1
	novel-chi-miR1739-3p (interacts with) CKB
	novel-chi-miR1739-3p (interacts with) NISCH
	novel-chi-miR1739-3p (interacts with) BRD2
	novel-chi-miR1739-3p (interacts with) MDK
	novel-chi-miR1739-3p (interacts with) CASZ1
	novel-chi-miR1739-3p (interacts with) LOC106503599
	novel-chi-miR1739-3p (interacts with) LOC106503078
	novel-chi-miR1739-3p (interacts with) LOC108635081
	novel-chi-miR1739-3p (interacts with) LOC108637962
	novel-chi-miR1739-3p (interacts with) JOSD2
	novel-chi-miR1739-3p (interacts with) EPN1
	novel-chi-miR1739-3p (interacts with) MESP1
	novel-chi-miR1739-3p (interacts with) VGLL4
	novel-chi-miR1739-3p (interacts with) BGIG9925_30900
	novel-chi-miR1739-3p (interacts with) MIF
	novel-chi-miR1878-5p (interacts with) ROPN1L
	novel-chi-miR1878-5p (interacts with) MCM3AP
	novel-chi-miR1878-5p (interacts with) TCF3
	novel-chi-miR1878-5p (interacts with) MEPCE
	novel-chi-miR1878-5p (interacts with) SEC24C
	novel-chi-miR1878-5p (interacts with) MAGED2
	novel-chi-miR1878-5p (interacts with) RAB11B
	novel-chi-miR1878-5p (interacts with) ACKR3
	novel-chi-miR1878-5p (interacts with) MMP15
	novel-chi-miR1878-5p (interacts with) HK2
	novel-chi-miR1878-5p (interacts with) FLOT1
	novel-chi-miR1878-5p (interacts with) FPGS
	novel-chi-miR1878-5p (interacts with) ARHGAP27
	novel-chi-miR1878-5p (interacts with) IKZF1
	novel-chi-miR1878-5p (interacts with) LRRC61
	novel-chi-miR1878-5p (interacts with) PEX11G
	novel-chi-miR1878-5p (interacts with) UBR4
	novel-chi-miR1878-5p (interacts with) METTL22
	novel-chi-miR1878-5p (interacts with) CENPB
	novel-chi-miR1878-5p (interacts with) GRIPAP1
	novel-chi-miR1878-5p (interacts with) KIF16B
	novel-chi-miR1878-5p (interacts with) BTBD1
	novel-chi-miR1878-5p (interacts with) COG4
	novel-chi-miR1878-5p (interacts with) TIAM1
	novel-chi-miR1878-5p (interacts with) PFKFB3
	novel-chi-miR1878-5p (interacts with) PANK1
	novel-chi-miR1878-5p (interacts with) PCYT2
	novel-chi-miR1878-5p (interacts with) CBR4
	novel-chi-miR1878-5p (interacts with) ABHD17B
	novel-chi-miR1878-5p (interacts with) PRRT4
	novel-chi-miR1878-5p (interacts with) WDR11
	novel-chi-miR1878-5p (interacts with) NUMA1
	novel-chi-miR1878-5p (interacts with) PATZ1
	novel-chi-miR1878-5p (interacts with) WDR41
	novel-chi-miR1878-5p (interacts with) NPEPPS
	novel-chi-miR1878-5p (interacts with) LLGL2
	novel-chi-miR1878-5p (interacts with) EDRF1
	novel-chi-miR1878-5p (interacts with) ADIPOR2
	novel-chi-miR1878-5p (interacts with) GLUD1
	novel-chi-miR1878-5p (interacts with) HDGFL2
	novel-chi-miR1878-5p (interacts with) SEC16A
	novel-chi-miR1878-5p (interacts with) LRCH4
	novel-chi-miR1878-5p (interacts with) SNRNP200
	novel-chi-miR1878-5p (interacts with) GLI4
	novel-chi-miR1878-5p (interacts with) FOXRED2
	novel-chi-miR1878-5p (interacts with) TBC1D14
	novel-chi-miR1878-5p (interacts with) USF1
	novel-chi-miR1878-5p (interacts with) FAM173A
	novel-chi-miR1878-5p (interacts with) PPARD
	novel-chi-miR1878-5p (interacts with) DCAF7
	novel-chi-miR1878-5p (interacts with) COLGALT1
	novel-chi-miR1878-5p (interacts with) ZNF687
	novel-chi-miR1878-5p (interacts with) HNRNPUL2
	novel-chi-miR1878-5p (interacts with) GDI1
	novel-chi-miR1878-5p (interacts with) GOLGA2
	novel-chi-miR1878-5p (interacts with) BPHL
	novel-chi-miR1878-5p (interacts with) UNC13D
	novel-chi-miR1878-5p (interacts with) DHX30
	novel-chi-miR1878-5p (interacts with) RASL10B
	novel-chi-miR1878-5p (interacts with) RNF40
	novel-chi-miR1878-5p (interacts with) CISD3
	novel-chi-miR1878-5p (interacts with) MKNK1
	novel-chi-miR1878-5p (interacts with) QDPR
	novel-chi-miR1878-5p (interacts with) OSBP
	novel-chi-miR1878-5p (interacts with) DHRS11
	novel-chi-miR1878-5p (interacts with) TMCO3
	novel-chi-miR1878-5p (interacts with) USP2
	novel-chi-miR1878-5p (interacts with) SETD3
	novel-chi-miR1878-5p (interacts with) HNRNPLL
	novel-chi-miR1878-5p (interacts with) NCOR2
	novel-chi-miR1878-5p (interacts with) BICDL2
	novel-chi-miR1878-5p (interacts with) SKIV2L
	novel-chi-miR1878-5p (interacts with) ELMO3
	novel-chi-miR1878-5p (interacts with) SPTAN1
	novel-chi-miR1878-5p (interacts with) ATXN10
	novel-chi-miR1878-5p (interacts with) LOC102178119
	novel-chi-miR1878-5p (interacts with) CDKN1B
	novel-chi-miR1878-5p (interacts with) MAP2K2
	novel-chi-miR1878-5p (interacts with) FRMD4B
	novel-chi-miR1878-5p (interacts with) DSP
	novel-chi-miR1878-5p (interacts with) CCAR2
	novel-chi-miR1878-5p (interacts with) UPK3BL2
	novel-chi-miR1878-5p (interacts with) KIAA0930
	novel-chi-miR1878-5p (interacts with) PGR
	novel-chi-miR1878-5p (interacts with) KANK1
	novel-chi-miR1878-5p (interacts with) KAZN
	novel-chi-miR1878-5p (interacts with) SEC31A
	novel-chi-miR1878-5p (interacts with) ZNF618
	novel-chi-miR1878-5p (interacts with) HMG20B
	novel-chi-miR1878-5p (interacts with) HEXD
	novel-chi-miR1878-5p (interacts with) CUL4A
	novel-chi-miR1878-5p (interacts with) LOC102180576
	novel-chi-miR1878-5p (interacts with) MAPK12
	novel-chi-miR1878-5p (interacts with) DYNC1H1
	novel-chi-miR1878-5p (interacts with) SLC35D1
	novel-chi-miR1878-5p (interacts with) KDM2A
	novel-chi-miR1878-5p (interacts with) PLCB4
	novel-chi-miR1878-5p (interacts with) SORBS3
	novel-chi-miR1878-5p (interacts with) TCTA
	novel-chi-miR1878-5p (interacts with) SPTBN2
	novel-chi-miR1878-5p (interacts with) ULK2
	novel-chi-miR1878-5p (interacts with) AHCYL2
	novel-chi-miR1878-5p (interacts with) PICK1
	novel-chi-miR1878-5p (interacts with) KLF15
	novel-chi-miR1878-5p (interacts with) FBXO42
	novel-chi-miR1878-5p (interacts with) RAC3
	novel-chi-miR1878-5p (interacts with) TTC38
	novel-chi-miR1878-5p (interacts with) MKX
	novel-chi-miR1878-5p (interacts with) FBXW4
	novel-chi-miR1878-5p (interacts with) CYLD
	novel-chi-miR1878-5p (interacts with) TSHZ1
	novel-chi-miR1878-5p (interacts with) CENPV
	novel-chi-miR1878-5p (interacts with) GORASP1
	novel-chi-miR1878-5p (interacts with) SNTB1
	novel-chi-miR1878-5p (interacts with) KDM5B
	novel-chi-miR1878-5p (interacts with) DLGAP4
	novel-chi-miR1878-5p (interacts with) SMARCB1
	novel-chi-miR1878-5p (interacts with) AP1S2
	novel-chi-miR1878-5p (interacts with) SRPK1
	novel-chi-miR1878-5p (interacts with) NAA40
	novel-chi-miR1878-5p (interacts with) SEPT9
	novel-chi-miR1878-5p (interacts with) CDR2
	novel-chi-miR1878-5p (interacts with) IDH3A
	novel-chi-miR1878-5p (interacts with) ZDHHC5
	novel-chi-miR1878-5p (interacts with) B3GALT4
	novel-chi-miR1878-5p (interacts with) ATP6V1C2
	novel-chi-miR1878-5p (interacts with) LOC102182773
	novel-chi-miR1878-5p (interacts with) ZBTB7C
	novel-chi-miR1878-5p (interacts with) BCR
	novel-chi-miR1878-5p (interacts with) AMBRA1
	novel-chi-miR1878-5p (interacts with) ITPR3
	novel-chi-miR1878-5p (interacts with) TP53BP2
	novel-chi-miR1878-5p (interacts with) FAM193A
	novel-chi-miR1878-5p (interacts with) BAG6
	novel-chi-miR1878-5p (interacts with) GUCD1
	novel-chi-miR1878-5p (interacts with) BAIAP2
	novel-chi-miR1878-5p (interacts with) FBXL6
	novel-chi-miR1878-5p (interacts with) ODC1
	novel-chi-miR1878-5p (interacts with) QARS
	novel-chi-miR1878-5p (interacts with) PI4KA
	novel-chi-miR1878-5p (interacts with) CACNB3
	novel-chi-miR1878-5p (interacts with) HDHD2
	novel-chi-miR1878-5p (interacts with) SLX4
	novel-chi-miR1878-5p (interacts with) GID8
	novel-chi-miR1878-5p (interacts with) MBOAT2
	novel-chi-miR1878-5p (interacts with) LOC102188914
	novel-chi-miR1878-5p (interacts with) RBM10
	novel-chi-miR1878-5p (interacts with) RIPK4
	novel-chi-miR1878-5p (interacts with) LRP8
	novel-chi-miR1878-5p (interacts with) TBC1D1
	novel-chi-miR1878-5p (interacts with) EHMT1
	novel-chi-miR1878-5p (interacts with) FUOM
	novel-chi-miR1878-5p (interacts with) LAD1
	novel-chi-miR1878-5p (interacts with) OSBPL8
	novel-chi-miR1878-5p (interacts with) NARF
	novel-chi-miR1878-5p (interacts with) RASSF7
	novel-chi-miR1878-5p (interacts with) PNKP
	novel-chi-miR1878-5p (interacts with) KIAA1671
	novel-chi-miR1878-5p (interacts with) YEATS4
	novel-chi-miR1878-5p (interacts with) AP3D1
	novel-chi-miR1878-5p (interacts with) EPHX2
	novel-chi-miR1878-5p (interacts with) MADD
	novel-chi-miR1878-5p (interacts with) HACD3
	novel-chi-miR1878-5p (interacts with) LIMD1
	novel-chi-miR1878-5p (interacts with) NUP62
	novel-chi-miR1878-5p (interacts with) ZBTB40
	novel-chi-miR1878-5p (interacts with) CNDP2
	novel-chi-miR1878-5p (interacts with) NDUFA13
	novel-chi-miR1878-5p (interacts with) LPAR2
	novel-chi-miR1878-5p (interacts with) CLASP1
	novel-chi-miR1878-5p (interacts with) ATP13A5
	novel-chi-miR1878-5p (interacts with) EPB41L4A
	novel-chi-miR1878-5p (interacts with) RALGDS
	novel-chi-miR1878-5p (interacts with) REV1
	novel-chi-miR1878-5p (interacts with) PYGL
	novel-chi-miR1878-5p (interacts with) PPP1R12C
	novel-chi-miR1878-5p (interacts with) NOCT
	novel-chi-miR1878-5p (interacts with) CTDP1
	novel-chi-miR1878-5p (interacts with) ZC3H7B
	novel-chi-miR1878-5p (interacts with) COQ2
	novel-chi-miR1878-5p (interacts with) MYH14
	novel-chi-miR1878-5p (interacts with) EPS8L1
	novel-chi-miR1878-5p (interacts with) RNF135
	novel-chi-miR1878-5p (interacts with) DZIP1
	novel-chi-miR1878-5p (interacts with) LTBP1
	novel-chi-miR1878-5p (interacts with) PWWP3A
	novel-chi-miR1878-5p (interacts with) SLC37A1
	novel-chi-miR1878-5p (interacts with) LRIG1
	novel-chi-miR1878-5p (interacts with) LOC102191467
	novel-chi-miR1878-5p (interacts with) KRT19
	novel-chi-miR1878-5p (interacts with) PAXX
	novel-chi-miR1878-5p (interacts with) LOC106502552
	novel-chi-miR1878-5p (interacts with) WIZ
	novel-chi-miR1878-5p (interacts with) ZNF358
	novel-chi-miR1878-5p (interacts with) MAP4K2
	novel-chi-miR1878-5p (interacts with) BRD4
	novel-chi-miR1878-5p (interacts with) PLEKHG1
	novel-chi-miR1878-5p (interacts with) CIAO3
	novel-chi-miR1878-5p (interacts with) FXR2
	novel-chi-miR1878-5p (interacts with) GAK
	novel-chi-miR1878-5p (interacts with) CNOT2
	novel-chi-miR1878-5p (interacts with) GAS2L1
	novel-chi-miR1878-5p (interacts with) SCNN1A
	novel-chi-miR1878-5p (interacts with) DACT2
	novel-chi-miR1878-5p (interacts with) LOC108637091
	novel-chi-miR1878-5p (interacts with) LRATD1
	novel-chi-miR1878-5p (interacts with) LOC108635404
	novel-chi-miR1878-5p (interacts with) LOC108633367
	novel-chi-miR1878-5p (interacts with) FAM220A
	novel-chi-miR1878-5p (interacts with) CITED4
	novel-chi-miR1878-5p (interacts with) SAPCD2
	novel-chi-miR1878-5p (interacts with) TRAPPC9
	novel-chi-miR1878-5p (interacts with) CKB
	novel-chi-miR1878-5p (interacts with) NISCH
	novel-chi-miR1878-5p (interacts with) BRD2
	novel-chi-miR1878-5p (interacts with) CASZ1
	novel-chi-miR1878-5p (interacts with) LOC106503599
	novel-chi-miR1878-5p (interacts with) LOC108635081
	novel-chi-miR1878-5p (interacts with) MIF
	novel-chi-miR2265-3p (interacts with) HOXB7
	novel-chi-miR2265-3p (interacts with) TUFT1
	novel-chi-miR2265-3p (interacts with) GNAI2
	novel-chi-miR2265-3p (interacts with) MEPCE
	novel-chi-miR2265-3p (interacts with) BTBD11
	novel-chi-miR2265-3p (interacts with) DNAJB2
	novel-chi-miR2265-3p (interacts with) JAZF1
	novel-chi-miR2265-3p (interacts with) TFE3
	novel-chi-miR2265-3p (interacts with) CAPN1
	novel-chi-miR2265-3p (interacts with) MAGED2
	novel-chi-miR2265-3p (interacts with) IGF1
	novel-chi-miR2265-3p (interacts with) DHX16
	novel-chi-miR2265-3p (interacts with) MMP15
	novel-chi-miR2265-3p (interacts with) ZNF362
	novel-chi-miR2265-3p (interacts with) FLOT1
	novel-chi-miR2265-3p (interacts with) GFER
	novel-chi-miR2265-3p (interacts with) SMARCC2
	novel-chi-miR2265-3p (interacts with) NGRN
	novel-chi-miR2265-3p (interacts with) ADCY6
	novel-chi-miR2265-3p (interacts with) CHTF8
	novel-chi-miR2265-3p (interacts with) IKZF1
	novel-chi-miR2265-3p (interacts with) SUSD3
	novel-chi-miR2265-3p (interacts with) CENPB
	novel-chi-miR2265-3p (interacts with) GRIPAP1
	novel-chi-miR2265-3p (interacts with) SLC31A2
	novel-chi-miR2265-3p (interacts with) FAM160B2
[truncated: 979 more rows]
