# Supplementary material for: LncRNA Profiling and ceRNA Network Construction of Intrauterine Exosomes in Goats During Embryo Implantation
Source: Animals (Basel). 2025 Aug 22;15(17):2471. doi: 10.3390/ani15172471 (PMC12427253; doi:10.3390/ani15172471)
Supplement: Supplementary file 1 [file animals-15-02471-s001.zip › Table.S2.xlsx]

## Sheet: Table S2
lncRNA-miRNA and mRNA-miRNA pairs for lncRNA-related ceRNA networks（brown module）
lncRNA_miRNA_relationship	miRNA_mRNA_relationship
LOC102169973 (interacts with) chi-let-7i-5p
LOC106502449 (interacts with) chi-let-7i-5p
LOC106502449 (interacts with) chi-let-7g-5p
LOC106502907 (interacts with) chi-miR-16a-5p
LOC108634458 (interacts with) novel-chi-miR434-3p
LOC108636397 (interacts with) chi-miR-331-3p
	chi-let-7a-5p (interacts with) KCNMB3
	chi-let-7a-5p (interacts with) ZNF644
	chi-let-7a-5p (interacts with) SLC5A6
	chi-let-7a-5p (interacts with) LOC102188988
	chi-let-7a-5p (interacts with) LOC106502327
	chi-let-7g-5p (interacts with) ATP2B1
	chi-let-7g-5p (interacts with) GPR161
	chi-let-7i-5p (interacts with) SOCS5
	chi-let-7i-5p (interacts with) VGLL3
	chi-let-7i-5p (interacts with) PIK3R3
	chi-let-7i-5p (interacts with) CLCN5
	chi-let-7i-5p (interacts with) GPR161
	chi-miR-16a-5p (interacts with) FUT4
	chi-miR-16a-5p (interacts with) BGIG9925_32424
	chi-miR-199a-5p (interacts with) PDE10A
	chi-miR-199a-5p (interacts with) BICD1
	chi-miR-199a-5p (interacts with) GOLGB1
	chi-miR-199a-5p (interacts with) PIK3R3
	chi-miR-199a-5p (interacts with) TNFSF15
	chi-miR-199a-5p (interacts with) SEMA6D
	chi-miR-199a-5p (interacts with) LOC102185862
	chi-miR-199a-5p (interacts with) ZNF287
	chi-miR-199a-5p (interacts with) SGO2
	chi-miR-199b-5p (interacts with) BICD1
	chi-miR-199b-5p (interacts with) GOLGB1
	chi-miR-199b-5p (interacts with) TNFSF15
	chi-miR-199b-5p (interacts with) SLC5A6
	chi-miR-199b-5p (interacts with) ZNF287
	chi-miR-331-3p (interacts with) TTLL7
	chi-miR-331-3p (interacts with) MITF
	chi-miR-331-3p (interacts with) CYYR1
	chi-miR-331-3p (interacts with) TLCD2
	chi-miR-331-3p (interacts with) PCNX1
	chi-miR-331-3p (interacts with) RBAK
	chi-miR-331-3p (interacts with) LOC102181985
	chi-miR-331-3p (interacts with) PHF20L1
	chi-miR-331-3p (interacts with) SYNE2
	chi-miR-331-3p (interacts with) TMTC1
	chi-miR-331-3p (interacts with) ZNF287
	chi-miR-331-3p (interacts with) GCNT1
	chi-miR-331-3p (interacts with) JMY
	chi-miR-331-3p (interacts with) LOC108636028
	chi-miR-331-3p (interacts with) BGIG9925_32157
	chi-miR-3431-5p (interacts with) MET
	chi-miR-3431-5p (interacts with) PTAR1
	chi-miR-3431-5p (interacts with) HECW1
	chi-miR-3431-5p (interacts with) SLC5A6
	chi-miR-3431-5p (interacts with) DRAM2
	chi-miR-3431-5p (interacts with) CDH17
	chi-miR-3431-5p (interacts with) PTPRB
	novel-chi-miR1172-5p (interacts with) KIAA0753
	novel-chi-miR1172-5p (interacts with) PTGS2
	novel-chi-miR1172-5p (interacts with) GREM1
	novel-chi-miR1172-5p (interacts with) PHIP
	novel-chi-miR1172-5p (interacts with) ANTXR2
	novel-chi-miR1172-5p (interacts with) ZBTB41
	novel-chi-miR1172-5p (interacts with) SOCS5
	novel-chi-miR1172-5p (interacts with) C2H2orf69
	novel-chi-miR1172-5p (interacts with) ZNRF2
	novel-chi-miR1172-5p (interacts with) VGLL3
	novel-chi-miR1172-5p (interacts with) BPTF
	novel-chi-miR1172-5p (interacts with) SLC12A2
	novel-chi-miR1172-5p (interacts with) BCAT1
	novel-chi-miR1172-5p (interacts with) LMBRD2
	novel-chi-miR1172-5p (interacts with) ADAMTS1
	novel-chi-miR1172-5p (interacts with) PDIK1L
	novel-chi-miR1172-5p (interacts with) SESTD1
	novel-chi-miR1172-5p (interacts with) RNF168
	novel-chi-miR1172-5p (interacts with) LARP1B
	novel-chi-miR1172-5p (interacts with) MOB1B
	novel-chi-miR1172-5p (interacts with) LOC102172613
	novel-chi-miR1172-5p (interacts with) TLCD2
	novel-chi-miR1172-5p (interacts with) DNAJB14
	novel-chi-miR1172-5p (interacts with) CTTNBP2
	novel-chi-miR1172-5p (interacts with) MPP6
	novel-chi-miR1172-5p (interacts with) CLOCK
	novel-chi-miR1172-5p (interacts with) REV3L
	novel-chi-miR1172-5p (interacts with) PCNX1
	novel-chi-miR1172-5p (interacts with) MET
	novel-chi-miR1172-5p (interacts with) HDAC9
	novel-chi-miR1172-5p (interacts with) MEF2A
	novel-chi-miR1172-5p (interacts with) PTAR1
	novel-chi-miR1172-5p (interacts with) NCOA7
	novel-chi-miR1172-5p (interacts with) CXADR
	novel-chi-miR1172-5p (interacts with) ZNF704
	novel-chi-miR1172-5p (interacts with) ATP6V0A2
	novel-chi-miR1172-5p (interacts with) MEGF9
	novel-chi-miR1172-5p (interacts with) RSF1
	novel-chi-miR1172-5p (interacts with) RNF217
	novel-chi-miR1172-5p (interacts with) GOLGA4
	novel-chi-miR1172-5p (interacts with) SEMA6D
	novel-chi-miR1172-5p (interacts with) RNF152
	novel-chi-miR1172-5p (interacts with) SYNE2
	novel-chi-miR1172-5p (interacts with) ZNF132
	novel-chi-miR1172-5p (interacts with) TMTC1
	novel-chi-miR1172-5p (interacts with) ATP7A
	novel-chi-miR1172-5p (interacts with) ZDHHC17
	novel-chi-miR1172-5p (interacts with) FUT4
	novel-chi-miR1172-5p (interacts with) CEP350
	novel-chi-miR1172-5p (interacts with) TCP11L1
	novel-chi-miR1172-5p (interacts with) NIPA1
	novel-chi-miR1172-5p (interacts with) RBM15
	novel-chi-miR1172-5p (interacts with) ZBTB1
	novel-chi-miR1172-5p (interacts with) CEP97
	novel-chi-miR1172-5p (interacts with) SGO2
	novel-chi-miR1172-5p (interacts with) ASH1L
	novel-chi-miR1172-5p (interacts with) KLF12
	novel-chi-miR1172-5p (interacts with) SLC30A1
	novel-chi-miR1172-5p (interacts with) JMY
	novel-chi-miR1172-5p (interacts with) BGIG9925_30176
	novel-chi-miR1172-5p (interacts with) BGIG9925_32157
	novel-chi-miR2002-5p (interacts with) KIAA1958
	novel-chi-miR2002-5p (interacts with) ZBTB41
	novel-chi-miR2002-5p (interacts with) ZNRF2
	novel-chi-miR2002-5p (interacts with) SLC5A3
	novel-chi-miR2002-5p (interacts with) VGLL3
	novel-chi-miR2002-5p (interacts with) BPTF
	novel-chi-miR2002-5p (interacts with) PDE10A
	novel-chi-miR2002-5p (interacts with) RBBP6
	novel-chi-miR2002-5p (interacts with) DGKH
	novel-chi-miR2002-5p (interacts with) LMBRD2
	novel-chi-miR2002-5p (interacts with) SLC5A1
	novel-chi-miR2002-5p (interacts with) MOB1B
	novel-chi-miR2002-5p (interacts with) CTTNBP2
	novel-chi-miR2002-5p (interacts with) FGD4
	novel-chi-miR2002-5p (interacts with) SEMA6A
	novel-chi-miR2002-5p (interacts with) CD27
	novel-chi-miR2002-5p (interacts with) PHF20L1
	novel-chi-miR2002-5p (interacts with) RNF217
	novel-chi-miR2002-5p (interacts with) MECOM
	novel-chi-miR2002-5p (interacts with) RNF152
	novel-chi-miR2002-5p (interacts with) ZDHHC17
	novel-chi-miR2002-5p (interacts with) FUT4
	novel-chi-miR2002-5p (interacts with) LOC102187258
	novel-chi-miR2002-5p (interacts with) KLF12
	novel-chi-miR2002-5p (interacts with) LPAR1
	novel-chi-miR2002-5p (interacts with) GPR161
	novel-chi-miR2002-5p (interacts with) JMY
	novel-chi-miR2002-5p (interacts with) BGIG9925_32157
	novel-chi-miR434-3p (interacts with) BMPR1B
	novel-chi-miR434-3p (interacts with) TTLL7
	novel-chi-miR434-3p (interacts with) PRRG3
	novel-chi-miR434-3p (interacts with) ZNRF2
	novel-chi-miR434-3p (interacts with) SLC5A3
	novel-chi-miR434-3p (interacts with) SPOPL
	novel-chi-miR434-3p (interacts with) VGLL3
	novel-chi-miR434-3p (interacts with) IER3
	novel-chi-miR434-3p (interacts with) LIFR
	novel-chi-miR434-3p (interacts with) MITF
	novel-chi-miR434-3p (interacts with) EMB
	novel-chi-miR434-3p (interacts with) BPTF
	novel-chi-miR434-3p (interacts with) PDE10A
	novel-chi-miR434-3p (interacts with) SLC12A2
	novel-chi-miR434-3p (interacts with) ZNF644
	novel-chi-miR434-3p (interacts with) RBBP6
	novel-chi-miR434-3p (interacts with) BCAT1
	novel-chi-miR434-3p (interacts with) DGKH
	novel-chi-miR434-3p (interacts with) LOC102173174
	novel-chi-miR434-3p (interacts with) ADAMTS1
	novel-chi-miR434-3p (interacts with) PDIK1L
	novel-chi-miR434-3p (interacts with) LARP1B
	novel-chi-miR434-3p (interacts with) TLCD2
	novel-chi-miR434-3p (interacts with) ERMP1
	novel-chi-miR434-3p (interacts with) FAM102B
	novel-chi-miR434-3p (interacts with) SLCO5A1
	novel-chi-miR434-3p (interacts with) CTTNBP2
	novel-chi-miR434-3p (interacts with) CLOCK
	novel-chi-miR434-3p (interacts with) PCNX1
	novel-chi-miR434-3p (interacts with) BICD1
	novel-chi-miR434-3p (interacts with) MEF2A
	novel-chi-miR434-3p (interacts with) NCOA7
	novel-chi-miR434-3p (interacts with) CXADR
	novel-chi-miR434-3p (interacts with) CUBN
	novel-chi-miR434-3p (interacts with) PIK3R3
	novel-chi-miR434-3p (interacts with) ZNF704
	novel-chi-miR434-3p (interacts with) MEGF9
	novel-chi-miR434-3p (interacts with) HECW1
	novel-chi-miR434-3p (interacts with) CD27
	novel-chi-miR434-3p (interacts with) RBAK
	novel-chi-miR434-3p (interacts with) RNF217
	novel-chi-miR434-3p (interacts with) GOLGA4
	novel-chi-miR434-3p (interacts with) MECOM
	novel-chi-miR434-3p (interacts with) RNF152
	novel-chi-miR434-3p (interacts with) ZNF132
	novel-chi-miR434-3p (interacts with) TMTC1
	novel-chi-miR434-3p (interacts with) FUT4
	novel-chi-miR434-3p (interacts with) ZNF287
	novel-chi-miR434-3p (interacts with) MBD5
	novel-chi-miR434-3p (interacts with) KLF12
	novel-chi-miR434-3p (interacts with) LPAR1
	novel-chi-miR434-3p (interacts with) SLC30A1
	novel-chi-miR434-3p (interacts with) GPR161
	novel-chi-miR434-3p (interacts with) RAB27B
	novel-chi-miR434-3p (interacts with) PTPRB
	novel-chi-miR434-3p (interacts with) ZNF667
	novel-chi-miR434-3p (interacts with) BGIG9925_30176
	novel-chi-miR434-3p (interacts with) BGIG9925_32157
	novel-chi-miR494-5p (interacts with) GREM1
	novel-chi-miR494-5p (interacts with) PRRG3
	novel-chi-miR494-5p (interacts with) ARID5B
	novel-chi-miR494-5p (interacts with) MITF
	novel-chi-miR494-5p (interacts with) BPTF
	novel-chi-miR494-5p (interacts with) ZNF644
	novel-chi-miR494-5p (interacts with) BCAT1
	novel-chi-miR494-5p (interacts with) DGKH
	novel-chi-miR494-5p (interacts with) TAFA3
	novel-chi-miR494-5p (interacts with) PDIK1L
	novel-chi-miR494-5p (interacts with) CYYR1
	novel-chi-miR494-5p (interacts with) ATP2B1
	novel-chi-miR494-5p (interacts with) PTPRJ
	novel-chi-miR494-5p (interacts with) SLCO5A1
	novel-chi-miR494-5p (interacts with) PCNX1
	novel-chi-miR494-5p (interacts with) HDAC9
	novel-chi-miR494-5p (interacts with) GOLGB1
	novel-chi-miR494-5p (interacts with) PTAR1
	novel-chi-miR494-5p (interacts with) FGD4
	novel-chi-miR494-5p (interacts with) SEMA6A
	novel-chi-miR494-5p (interacts with) SLC22A16
	novel-chi-miR494-5p (interacts with) LOC102181985
	novel-chi-miR494-5p (interacts with) RFX7
	novel-chi-miR494-5p (interacts with) SYNE2
	novel-chi-miR494-5p (interacts with) FUT4
	novel-chi-miR494-5p (interacts with) MBD5
	novel-chi-miR494-5p (interacts with) SGO2
	novel-chi-miR494-5p (interacts with) LPAR1
	novel-chi-miR494-5p (interacts with) GPR161
	novel-chi-miR494-5p (interacts with) RAB27B
	novel-chi-miR494-5p (interacts with) PTPRB
	novel-chi-miR494-5p (interacts with) FBXO16
	novel-chi-miR494-5p (interacts with) BGIG9925_32157
	novel-chi-miR893-3p (interacts with) KIAA1958
	novel-chi-miR893-3p (interacts with) GPR137B
	novel-chi-miR893-3p (interacts with) ZBTB41
	novel-chi-miR893-3p (interacts with) PRKAA2
	novel-chi-miR893-3p (interacts with) SLC5A3
	novel-chi-miR893-3p (interacts with) LIFR
	novel-chi-miR893-3p (interacts with) BPTF
	novel-chi-miR893-3p (interacts with) PDE10A
	novel-chi-miR893-3p (interacts with) RBBP6
	novel-chi-miR893-3p (interacts with) DGKH
	novel-chi-miR893-3p (interacts with) NCEH1
	novel-chi-miR893-3p (interacts with) LOC102173174
	novel-chi-miR893-3p (interacts with) ATP2B1
	novel-chi-miR893-3p (interacts with) SLC5A1
	novel-chi-miR893-3p (interacts with) LARP1B
	novel-chi-miR893-3p (interacts with) CHML
	novel-chi-miR893-3p (interacts with) SRSF12
	novel-chi-miR893-3p (interacts with) ZNF562
	novel-chi-miR893-3p (interacts with) ERMP1
	novel-chi-miR893-3p (interacts with) SLCO5A1
	novel-chi-miR893-3p (interacts with) CTTNBP2
	novel-chi-miR893-3p (interacts with) PCNX1
	novel-chi-miR893-3p (interacts with) MET
	novel-chi-miR893-3p (interacts with) HDAC9
	novel-chi-miR893-3p (interacts with) PTAR1
	novel-chi-miR893-3p (interacts with) FGD4
	novel-chi-miR893-3p (interacts with) CXADR
	novel-chi-miR893-3p (interacts with) PIK3R3
	novel-chi-miR893-3p (interacts with) ZNF704
	novel-chi-miR893-3p (interacts with) SEMA6A
	novel-chi-miR893-3p (interacts with) FLRT2
	novel-chi-miR893-3p (interacts with) RSF1
	novel-chi-miR893-3p (interacts with) AMMECR1
	novel-chi-miR893-3p (interacts with) RNF217
	novel-chi-miR893-3p (interacts with) MECOM
	novel-chi-miR893-3p (interacts with) RNF152
	novel-chi-miR893-3p (interacts with) FUT4
	novel-chi-miR893-3p (interacts with) LOC102187258
	novel-chi-miR893-3p (interacts with) TCP11L1
	novel-chi-miR893-3p (interacts with) IMPAD1
	novel-chi-miR893-3p (interacts with) KLF12
	novel-chi-miR893-3p (interacts with) ATP11B
	novel-chi-miR893-3p (interacts with) PTPRB
	novel-chi-miR893-3p (interacts with) JMY
	novel-chi-miR893-3p (interacts with) LOC108638286
	novel-chi-miR893-3p (interacts with) BGIG9925_32157
