# Supplementary material for: LncRNA Profiling and ceRNA Network Construction of Intrauterine Exosomes in Goats During Embryo Implantation
Source: Animals (Basel). 2025 Aug 22;15(17):2471. doi: 10.3390/ani15172471 (PMC12427253; doi:10.3390/ani15172471)
Supplement: Supplementary file 1 [file animals-15-02471-s001.zip › Table.S3.xlsx]

## Sheet: Table S3
lncRNA-miRNA and mRNA-miRNA pairs for lncRNA-related ceRNA networks（yellow module）
lncRNA_miRNA_relationship	miRNA_mRNA_relationship
LOC102182363 (interacts with) novel-chi-miR1344-5p
	novel-chi-miR1344-5p (interacts with) BMP4
	novel-chi-miR1344-5p (interacts with) EMILIN2
	novel-chi-miR1344-5p (interacts with) DIAPH3
	novel-chi-miR1344-5p (interacts with) CDK1
	novel-chi-miR1344-5p (interacts with) C1GALT1
	novel-chi-miR1344-5p (interacts with) SRM
	novel-chi-miR1344-5p (interacts with) MCM5
	novel-chi-miR1344-5p (interacts with) SMTN
	novel-chi-miR1344-5p (interacts with) SATB2
	novel-chi-miR1344-5p (interacts with) ZDHHC2
	novel-chi-miR1344-5p (interacts with) ASPM
	novel-chi-miR1344-5p (interacts with) CDCA3
	novel-chi-miR1344-5p (interacts with) RANBP1
	novel-chi-miR1344-5p (interacts with) TAF5
	novel-chi-miR1344-5p (interacts with) RAC1
	novel-chi-miR1344-5p (interacts with) TMEM65
	novel-chi-miR1344-5p (interacts with) ITPKA
	novel-chi-miR1344-5p (interacts with) PRKCD
	novel-chi-miR1344-5p (interacts with) PAQR8
	novel-chi-miR1344-5p (interacts with) LIG1
	novel-chi-miR1344-5p (interacts with) FHL3
	novel-chi-miR1344-5p (interacts with) BUB1
	novel-chi-miR1344-5p (interacts with) BCAM
	novel-chi-miR1344-5p (interacts with) PODXL
	novel-chi-miR1344-5p (interacts with) BLMH
	novel-chi-miR1344-5p (interacts with) CAMK2D
	novel-chi-miR1344-5p (interacts with) PDPN
	novel-chi-miR1344-5p (interacts with) NCAPH
	novel-chi-miR1344-5p (interacts with) ETS2
	novel-chi-miR1344-5p (interacts with) WWC3
	novel-chi-miR1344-5p (interacts with) UBE3D
	novel-chi-miR1344-5p (interacts with) IMPA1
	novel-chi-miR1344-5p (interacts with) MCM4
	novel-chi-miR1344-5p (interacts with) CENPA
	novel-chi-miR1344-5p (interacts with) C13H20orf27
	novel-chi-miR1344-5p (interacts with) PCSK7
	novel-chi-miR1344-5p (interacts with) GPAT3
	novel-chi-miR1344-5p (interacts with) SMC4
	novel-chi-miR1344-5p (interacts with) ST7
	novel-chi-miR1344-5p (interacts with) FBXO15
	novel-chi-miR1344-5p (interacts with) CKAP2L
	novel-chi-miR1344-5p (interacts with) BZW2
	novel-chi-miR1344-5p (interacts with) RAB11FIP1
	novel-chi-miR1344-5p (interacts with) LOC102177756
	novel-chi-miR1344-5p (interacts with) CEBPA
	novel-chi-miR1344-5p (interacts with) DEGS1
	novel-chi-miR1344-5p (interacts with) CERS2
	novel-chi-miR1344-5p (interacts with) PMP22
	novel-chi-miR1344-5p (interacts with) NOP14
	novel-chi-miR1344-5p (interacts with) SGO1
	novel-chi-miR1344-5p (interacts with) PEG10
	novel-chi-miR1344-5p (interacts with) GPX2
	novel-chi-miR1344-5p (interacts with) TRIP13
	novel-chi-miR1344-5p (interacts with) CAMK1
	novel-chi-miR1344-5p (interacts with) LOC102185882
	novel-chi-miR1344-5p (interacts with) TBX3
	novel-chi-miR1344-5p (interacts with) CHST10
	novel-chi-miR1344-5p (interacts with) MND1
	novel-chi-miR1344-5p (interacts with) LMNB1
	novel-chi-miR1344-5p (interacts with) RAB15
	novel-chi-miR1344-5p (interacts with) PPP1R14B
	novel-chi-miR1344-5p (interacts with) AKAP2
	novel-chi-miR1344-5p (interacts with) POC1A
	novel-chi-miR1344-5p (interacts with) PTPMT1
	novel-chi-miR1344-5p (interacts with) FURIN
	novel-chi-miR1344-5p (interacts with) SFN
	novel-chi-miR1344-5p (interacts with) UCK2
	novel-chi-miR1344-5p (interacts with) CALD1
	novel-chi-miR1344-5p (interacts with) ANXA6
	novel-chi-miR1344-5p (interacts with) GREB1L
	novel-chi-miR1344-5p (interacts with) MARCKS
	novel-chi-miR1344-5p (interacts with) MARVELD1
